# Supplementary material for: CXCL4 synergizes with TLR8 for TBK1-IRF5 activation, epigenomic remodeling and inflammatory response in human monocytes
Source: Nat Commun. 2022 Jun 14;13:3426. doi: 10.1038/s41467-022-31132-7 (PMC9195402; doi:10.1038/s41467-022-31132-7)
Supplement: Supplementary file 4 — Supplementary Data 1 [file 41467_2022_31132_MOESM4_ESM.xlsx]

## Sheet: ORN8LvsR_Individual motifs
output_prefix	name	motif_id	cluster	total_tfbs	ORN8L_mean_score	ORN8L_bound	R_mean_score	R_bound	ORN8L_R_change	ORN8L_R_pvalue
REL_MA0101.1	REL	MA0101.1	C_NFKB1	4646	0.485	1552	0.2999	845	0.89735	1.00867e-174
NFKB1_MA0105.1	NFKB1	MA0105.1	C_NFKB1	4910	0.49444	1628	0.31994	911	0.83714	1.74312e-173
RELA_MA0107.1	RELA	MA0107.1	C_NFKB1	5073	0.47936	1665	0.31184	940	0.83139	1.12641e-176
NFKB1_MA0105.3	NFKB1	MA0105.3	C_NFKB1	6814	0.46074	2123	0.3012	1236	0.79096	9.20539e-180
RELB_MA1117.1	RELB	MA1117.1	C_RELB	3401	0.42365	981	0.28615	605	0.706	4.6331e-169
IRF4_MA1419.1	IRF4	MA1419.1	C_IRF1	3092	0.38471	868	0.30484	634	0.64537	3.01192e-155
IRF8_MA0652.1	IRF8	MA0652.1	C_IRF1	3425	0.39039	962	0.3088	704	0.64189	3.00274e-154
IRF9_MA0653.1	IRF9	MA0653.1	C_IRF1	4253	0.38031	1154	0.30887	854	0.61793	1.16057e-161
NFKB2_MA0778.1	NFKB2	MA0778.1	C_NFKB1	3427	0.41961	963	0.29726	586	0.61705	4.15817e-154
IRF7_MA0772.1	IRF7	MA0772.1	C_IRF1	5773	0.32734	1285	0.2601	924	0.60892	4.57422e-165
NFKB1_MA0105.4	NFKB1	MA0105.4	C_NFKB1	2527	0.41999	709	0.29709	438	0.60566	1.06723e-146
IRF2_MA0051.1	IRF2	MA0051.1	C_IRF2	4502	0.35448	1093	0.28227	823	0.57855	2.07471e-156
NFKB1_MA0105.2	NFKB1	MA0105.2	C_NFKB1	5028	0.44342	1443	0.31592	888	0.5761	2.52428e-162
IRF1_MA0050.1	IRF1	MA0050.1	C_IRF1	6496	0.34411	1516	0.27876	1157	0.55474	2.93727e-165
JUNBvar.2_MA1140.1	JUNB(var.2)	MA1140.1	C_ATF2	1100	0.36961	286	0.31779	231	0.49097	1.71724e-123
PHOX2B_MA0681.2	PHOX2B	MA0681.2	C_PHOX2B	4572	0.20381	510	0.16923	396	0.48514	1.83879e-154
IRF3_MA1418.1	IRF3	MA1418.1	C_IRF3	5982	0.35753	1451	0.31499	1175	0.48492	2.68549e-160
POU1F1_MA0784.1	POU1F1	MA0784.1	C_POU1F1	4550	0.24601	657	0.20328	520	0.48283	4.21861e-154
STAT1_MA0137.3	STAT1	MA0137.3	C_STAT1	4551	0.32081	982	0.25632	708	0.48097	1.74858e-151
POU3F3_MA0788.1	POU3F3	MA0788.1	C_POU1F1	4721	0.24332	692	0.2003	546	0.48021	5.77463e-150
STAT1STAT2_MA0517.1	STAT1::STAT2	MA0517.1	C_IRF1	10184	0.34224	2363	0.29555	1909	0.47842	5.61389e-168
IRF5_MA1420.1	IRF5	MA1420.1	C_IRF1	2241	0.36758	590	0.31622	476	0.47681	2.52913e-132
POU3F2_MA0787.1	POU3F2	MA0787.1	C_POU1F1	4350	0.24809	650	0.20501	523	0.46924	3.19523e-152
DRGX_MA1481.1	DRGX	MA1481.1	C_EMX1	1458	0.2376	210	0.19599	152	0.46777	2.58108e-127
Phox2b_MA0681.1	Phox2b	MA0681.1	C_PHOX2B	2409	0.22311	298	0.19193	228	0.46566	7.36344e-135
PHOX2A_MA0713.1	PHOX2A	MA0713.1	C_PHOX2B	2459	0.22359	308	0.1925	229	0.46511	1.0813e-136
POU2F1_MA0785.1	POU2F1	MA0785.1	C_POU1F1	4256	0.25112	642	0.20749	500	0.4641	1.36895e-145
PROP1_MA0715.1	PROP1	MA0715.1	C_PHOX2B	2701	0.21622	325	0.18283	245	0.461	4.93212e-134
STAT1_MA0137.1	STAT1	MA0137.1	C_IRF1	7689	0.36435	1884	0.31453	1531	0.45679	2.28449e-158
POU3F1_MA0786.1	POU3F1	MA0786.1	C_POU1F1	4660	0.24261	674	0.20172	536	0.4546	9.71314e-153
IRF1_MA0050.2	IRF1	MA0050.2	C_IRF1	13016	0.32156	2764	0.28956	2288	0.45229	7.4938e-166
mix-a_MA0621.1	mix-a	MA0621.1	C_EMX1	1122	0.22419	153	0.1856	105	0.45138	2.52798e-121
FOSL1JUNvar.2_MA1129.1	FOSL1::JUN(var.2)	MA1129.1	C_ATF2	1236	0.36443	300	0.32773	254	0.4504	2.55492e-114
FOSBJUNBvar.2_MA1136.1	FOSB::JUNB(var.2)	MA1136.1	C_ATF2	1422	0.3696	359	0.32673	295	0.44968	8.6797e-127
VSX1_MA0725.1	VSX1	MA0725.1	C_EMX1	1213	0.23349	176	0.19237	129	0.44522	3.57064e-120
VSX2_MA0726.1	VSX2	MA0726.1	C_EMX1	1212	0.23759	178	0.197	130	0.44333	4.25443e-124
STAT1_MA0137.2	STAT1	MA0137.2	C_STAT1	4464	0.32668	992	0.27346	724	0.44176	1.63224e-144
EMX1_MA0612.2	EMX1	MA0612.2	C_EMX1	757	0.24737	116	0.20767	83	0.4406	1.59741e-109
ALX3_MA0634.1	ALX3	MA0634.1	C_PRRX2	1641	0.22091	213	0.18395	156	0.43884	4.33598e-124
Arid5a_MA0602.1	Arid5a	MA0602.1	C_Arid5a	2544	0.21214	321	0.17758	235	0.43867	3.54417e-140
ONECUT3_MA0757.1	ONECUT3	MA0757.1	C_ONECUT1	2508	0.20179	274	0.17003	201	0.43712	5.16482e-132
Arid3b_MA0601.1	Arid3b	MA0601.1	C_Arid3b	2892	0.20282	314	0.17093	238	0.43696	1.7794e-135
ARGFX_MA1463.1	ARGFX	MA1463.1	C_PRRX2	1311	0.2261	171	0.18974	133	0.43627	5.4583e-120
LMX1B_MA0703.2	LMX1B	MA0703.2	C_EMX1	1418	0.21879	180	0.18182	130	0.43601	6.52635e-124
FOSL2JUNBvar.2_MA1139.1	FOSL2::JUNB(var.2)	MA1139.1	C_ATF2	1435	0.42677	380	0.42729	319	0.43493	8.3124e-124
BARX2_MA1471.1	BARX2	MA1471.1	C_BARX2	2914	0.22148	379	0.18915	290	0.43486	2.96228e-136
Hoxd3_MA0912.1	Hoxd3	MA0912.1	C_EMX1	2057	0.23261	286	0.19551	218	0.43416	1.66569e-130
Dlx1_MA0879.1	Dlx1	MA0879.1	C_EMX1	1244	0.237	180	0.19898	139	0.4327	6.03263e-118
LMX1A_MA0702.2	LMX1A	MA0702.2	C_PRRX2	1243	0.22463	167	0.18703	124	0.42985	1.06947e-117
GSX2_MA0893.1	GSX2	MA0893.1	C_PRRX2	2054	0.23072	271	0.19863	213	0.42918	7.24828e-128
HOXB5_MA0904.2	HOXB5	MA0904.2	C_EMX1	799	0.27421	135	0.23409	99	0.42898	6.5391e-113
Hoxb5_MA0904.1	Hoxb5	MA0904.1	C_EMX1	1799	0.23319	249	0.19661	206	0.42861	1.79761e-132
POU4F1_MA0790.1	POU4F1	MA0790.1	C_POU4F3	3756	0.20977	451	0.17838	365	0.4271	1.87536e-142
MEOX2_MA0706.1	MEOX2	MA0706.1	C_EMX1	1806	0.24891	259	0.21494	200	0.42699	1.91734e-127
Creb5_MA0840.1	Creb5	MA0840.1	C_ATF2	1643	0.39983	417	0.3933	345	0.42654	1.06929e-122
FOSL2JUNDvar.2_MA1145.1	FOSL2::JUND(var.2)	MA1145.1	C_ATF2	2035	0.40312	523	0.39523	431	0.42468	3.41878e-130
Stat2_MA1623.1	Stat2	MA1623.1	C_Stat2	12704	0.30276	2564	0.2707	2073	0.42396	3.78769e-170
HOXB13_MA0901.2	HOXB13	MA0901.2	C_HOXB13	4922	0.20937	551	0.17871	469	0.42283	3.47998e-146
Stat5b_MA1625.1	Stat5b	MA1625.1	C_Stat5b	5119	0.3002	1041	0.24664	737	0.42278	1.71266e-151
LHX5_MA1519.1	LHX5	MA1519.1	C_EMX1	998	0.23829	147	0.20141	107	0.42186	1.04784e-119
POU4F2_MA0683.1	POU4F2	MA0683.1	C_POU4F3	3511	0.21685	437	0.18749	361	0.42149	5.11682e-141
PDX1_MA0132.2	PDX1	MA0132.2	C_EMX1	1170	0.23047	165	0.19529	116	0.42144	2.47515e-118
Lhx3_MA0135.1	Lhx3	MA0135.1	C_Lhx3	3059	0.20256	349	0.17262	285	0.42142	8.35275e-137
POU4F3_MA0791.1	POU4F3	MA0791.1	C_POU4F3	3847	0.20831	464	0.17865	367	0.42118	4.91529e-143
MNX1_MA0707.1	MNX1	MA0707.1	C_PRRX2	2113	0.21443	255	0.18368	195	0.42082	2.1562e-131
ATF3_MA0605.2	ATF3	MA0605.2	C_ATF2	1338	0.3788	347	0.34274	285	0.42017	5.69175e-124
Stat4_MA0518.1	Stat4	MA0518.1	C_STAT1	4866	0.32098	1054	0.27029	795	0.41926	1.15327e-145
JDP2var.2_MA0656.1	JDP2(var.2)	MA0656.1	C_ATF2	1625	0.38371	422	0.34912	352	0.41889	3.58321e-128
FOSBJUN_MA1127.1	FOSB::JUN	MA1127.1	C_ATF2	1822	0.36956	459	0.3354	377	0.41832	1.5616e-122
HOXA10_MA0899.1	HOXA10	MA0899.1	C_HOXA10	3069	0.22103	386	0.18957	307	0.41731	1.40924e-136
MIXL1_MA0662.1	MIXL1	MA0662.1	C_PRRX2	1354	0.2299	180	0.19429	136	0.4168	1.15544e-128
HOXB2_MA0902.1	HOXB2	MA0902.1	C_EMX1	1422	0.23693	203	0.204	155	0.41641	1.62097e-114
ONECUT2_MA0756.1	ONECUT2	MA0756.1	C_ONECUT1	1559	0.20695	179	0.17469	128	0.41498	9.81473e-121
ESX1_MA0644.1	ESX1	MA0644.1	C_PRRX2	1297	0.23002	178	0.19428	132	0.41482	3.84379e-117
Hoxa11_MA0911.1	Hoxa11	MA0911.1	C_HOXC10	1156	0.25275	184	0.22035	151	0.41415	1.83539e-118
ZNF384_MA1125.1	ZNF384	MA1125.1	C_ZNF384	6579	0.22014	842	0.19328	692	0.41395	2.47585e-155
RAX_MA0718.1	RAX	MA0718.1	C_PRRX2	1308	0.22563	178	0.1925	132	0.41372	9.68691e-117
Hoxd9_MA0913.1	Hoxd9	MA0913.1	C_HOXA10	3050	0.21733	381	0.18704	314	0.41348	5.33332e-142
LHX9_MA0701.2	LHX9	MA0701.2	C_PRRX2	1186	0.24028	169	0.20272	127	0.41325	4.98262e-116
FOSL2JUNvar.2_MA1131.1	FOSL2::JUN(var.2)	MA1131.1	C_ATF2	2149	0.40205	558	0.39416	460	0.41312	9.79859e-132
FOSJUNvar.2_MA1126.1	FOS::JUN(var.2)	MA1126.1	C_ATF2	2387	0.34642	556	0.31241	457	0.41308	1.5243e-130
VAX2_MA0723.1	VAX2	MA0723.1	C_VAX2	1473	0.25188	223	0.21794	177	0.41125	9.99014e-116
JUNJUNBvar.2_MA1133.1	JUN::JUNB(var.2)	MA1133.1	C_ATF2	1857	0.36186	459	0.32291	377	0.4109	4.22654e-129
ATF7_MA0834.1	ATF7	MA0834.1	C_ATF2	1276	0.37747	334	0.34644	283	0.40898	6.87894e-123
EMX2_MA0886.1	EMX2	MA0886.1	C_EMX1	888	0.23687	130	0.20165	99	0.4085	7.88875e-114
Arid3a_MA0151.1	Arid3a	MA0151.1	C_Arid3a	4092	0.21045	488	0.18229	411	0.40827	4.72849e-138
HOXC12_MA0906.1	HOXC12	MA0906.1	C_HOXC10	1156	0.24778	173	0.21121	144	0.40815	7.86173e-118
NFATC1_MA0624.1	NFATC1	MA0624.1	C_NFAT5	3721	0.27728	655	0.24133	509	0.40742	6.79342e-136
PRRX2_MA0075.3	PRRX2	MA0075.3	C_PRRX2	1080	0.24035	154	0.20381	119	0.4073	9.13307e-117
NOTO_MA0710.1	NOTO	MA0710.1	C_EMX1	1481	0.24321	214	0.21209	174	0.40709	1.12613e-123
CDX2_MA0465.2	CDX2	MA0465.2	C_HOXA10	3530	0.22005	450	0.19561	384	0.40688	7.68572e-137
VAX1_MA0722.1	VAX1	MA0722.1	C_VAX2	1670	0.24707	246	0.21457	200	0.40653	9.72205e-123
GSX1_MA0892.1	GSX1	MA0892.1	C_PRRX2	1572	0.23623	216	0.20776	172	0.4058	8.32676e-122
HOXA2_MA0900.2	HOXA2	MA0900.2	C_EMX1	1156	0.2515	177	0.21777	136	0.40481	1.66928e-112
Stat5a_MA1624.1	Stat5a	MA1624.1	C_Stat5a	3979	0.28961	768	0.24452	579	0.40476	1.95601e-141
HOXD13_MA0909.1	HOXD13	MA0909.1	C_HOXB13	3159	0.22271	396	0.19464	325	0.40318	7.11782e-138
HOXC4_MA1504.1	HOXC4	MA1504.1	C_VAX2	1855	0.25563	275	0.22603	233	0.40318	3.10073e-126
HOXA13_MA0650.1	HOXA13	MA0650.1	C_HOXB13	3149	0.2297	400	0.20108	332	0.4028	3.95501e-137
HOXD4_MA1507.1	HOXD4	MA1507.1	C_VAX2	1906	0.24707	277	0.21232	227	0.40212	1.93784e-124
HOXC13_MA0907.1	HOXC13	MA0907.1	C_HOXC13	1599	0.24586	237	0.20952	181	0.40198	4.08197e-119
ONECUT1_MA0679.2	ONECUT1	MA0679.2	C_ONECUT1	2959	0.20299	326	0.17478	248	0.40178	2.08718e-135
SHOX_MA0630.1	SHOX	MA0630.1	C_PRRX2	1156	0.23762	163	0.20312	124	0.40174	4.0741e-113
MEF2A_MA0052.4	MEF2A	MA0052.4	C_MEF2A	6699	0.23842	949	0.21072	768	0.4017	1.7334e-149
EVX2_MA0888.1	EVX2	MA0888.1	C_EMX1	933	0.24346	137	0.20622	109	0.40143	3.80636e-108
HOXB3_MA0903.1	HOXB3	MA0903.1	C_EMX1	1672	0.24044	244	0.21333	192	0.40035	1.44666e-118
Pou2f3_MA0627.1	Pou2f3	MA0627.1	C_POU1F1	4164	0.24626	612	0.20885	499	0.39969	7.18832e-136
Prrx2_MA0075.2	Prrx2	MA0075.2	C_PRRX2	1398	0.23637	195	0.20194	151	0.39936	2.80567e-122
HNF1A_MA0046.1	HNF1A	MA0046.1	C_HNF1A	2828	0.22582	376	0.19453	308	0.39895	6.59432e-137
LBX2_MA0699.1	LBX2	MA0699.1	C_PRRX2	1180	0.23771	165	0.20454	125	0.39892	9.85638e-120
POU5F1B_MA0792.1	POU5F1B	MA0792.1	C_POU1F1	3898	0.24444	578	0.20659	460	0.39891	5.21914e-137
HOXB4_MA1499.1	HOXB4	MA1499.1	C_VAX2	1792	0.24916	262	0.21473	217	0.3979	1.22314e-122
Stat5aStat5b_MA0519.1	Stat5a::Stat5b	MA0519.1	C_Stat5b	4599	0.29793	928	0.24664	684	0.39768	1.15647e-149
POU6F2_MA0793.1	POU6F2	MA0793.1	C_POU6F2	1974	0.26166	335	0.23279	276	0.39762	2.36902e-125
Alx1_MA0854.1	Alx1	MA0854.1	C_Alx1	1276	0.22769	175	0.19747	133	0.39543	3.69287e-115
PRDM1_MA0508.2	PRDM1	MA0508.2	C_PRDM1	4148	0.29849	816	0.25426	627	0.39516	1.04998e-141
Stat6_MA0520.1	Stat6	MA0520.1	C_Stat6	3914	0.28648	727	0.24606	579	0.39514	3.57984e-141
LBX1_MA0618.1	LBX1	MA0618.1	C_PRRX2	1256	0.235	174	0.20362	136	0.39449	1.13936e-114
LHX2_MA0700.1	LHX2	MA0700.1	C_PRRX2	1116	0.24665	161	0.21579	130	0.39349	4.60551e-114
CDX1_MA0878.1	CDX1	MA0878.1	C_HOXA10	2751	0.22136	350	0.19293	280	0.39343	5.22225e-133
IRF6_MA1509.1	IRF6	MA1509.1	C_IRF6	1029	0.40917	288	0.36027	237	0.3927	2.15564e-111
Lhx4_MA0704.1	Lhx4	MA0704.1	C_PRRX2	1032	0.21466	130	0.1824	103	0.39202	9.54687e-111
Alx4_MA0853.1	Alx4	MA0853.1	C_Alx1	1079	0.22371	142	0.19461	109	0.3914	6.32205e-110
JUNBvar.2_MA1140.2	JUNB(var.2)	MA1140.2	C_ATF2	1295	0.36426	334	0.33223	276	0.39092	2.14163e-113
NFATC3_MA0625.1	NFATC3	MA0625.1	C_NFAT5	3842	0.27162	662	0.23667	521	0.39089	5.88988e-137
Hoxd8_MA0910.1	Hoxd8	MA0910.1	C_Hoxd8	3112	0.20798	367	0.18392	295	0.39076	3.01544e-139
HOXA4_MA1496.1	HOXA4	MA1496.1	C_VAX2	1951	0.26247	306	0.22763	247	0.39058	3.77202e-129
CDX2_MA0465.1	CDX2	MA0465.1	C_HOXA10	2858	0.2229	371	0.19413	293	0.39048	1.38525e-134
HNF1A_MA0046.2	HNF1A	MA0046.2	C_HNF1A	2357	0.21972	306	0.19844	261	0.39021	5.22977e-124
PRDM1_MA0508.1	PRDM1	MA0508.1	C_PRDM1	9976	0.31101	2020	0.29016	1615	0.38991	1.38247e-164
HOXD12_MA0873.1	HOXD12	MA0873.1	C_HOXC10	987	0.24738	149	0.21256	125	0.38988	8.29904e-109
HESX1_MA0894.1	HESX1	MA0894.1	C_PRRX2	1248	0.22546	168	0.19421	129	0.38955	3.90092e-118
LIN54_MA0619.1	LIN54	MA0619.1	C_LIN54	2974	0.24153	424	0.21038	363	0.38915	4.56438e-133
SRF_MA0083.2	SRF	MA0083.2	C_SRF	2867	0.27709	527	0.24458	419	0.38896	1.09037e-132
HOXC10_MA0905.1	HOXC10	MA0905.1	C_HOXC10	1593	0.23548	217	0.20825	186	0.38893	1.0453e-118
POU2F3_MA0627.2	POU2F3	MA0627.2	C_POU1F1	4742	0.24498	702	0.20942	572	0.38854	1.69424e-142
DUXA_MA0884.1	DUXA	MA0884.1	C_DUXA	2780	0.23117	405	0.20623	316	0.38834	1.10914e-131
NFAT5_MA0606.1	NFAT5	MA0606.1	C_NFAT5	5225	0.25761	836	0.22446	685	0.38794	1.70236e-144
Prrx2_MA0075.1	Prrx2	MA0075.1	C_Prrx2	11357	0.22621	1497	0.19481	1240	0.38783	1.47915e-157
EVX1_MA0887.1	EVX1	MA0887.1	C_EMX1	905	0.23285	126	0.1983	103	0.38762	5.01476e-110
CDX4_MA1473.1	CDX4	MA1473.1	C_HOXA10	2488	0.22443	326	0.19556	260	0.38736	8.26321e-130
FOSL1JUNDvar.2_MA1143.1	FOSL1::JUND(var.2)	MA1143.1	C_FOSL1::JUND(var.2)	1924	0.35887	475	0.33253	403	0.38693	1.82449e-122
LMX1A_MA0702.1	LMX1A	MA0702.1	C_PRRX2	1237	0.20689	145	0.17865	114	0.38622	2.89677e-114
HOXC11_MA0651.1	HOXC11	MA0651.1	C_HOXC10	1131	0.2487	168	0.2195	143	0.38554	7.3903e-110
POU6F1var.2_MA1549.1	POU6F1(var.2)	MA1549.1	C_POU6F2	2045	0.26648	336	0.23092	265	0.3845	2.98396e-125
NFIL3_MA0025.2	NFIL3	MA0025.2	C_NFIL3	3432	0.30129	658	0.28147	552	0.38386	1.67267e-131
Foxa2_MA0047.1	Foxa2	MA0047.1	C_Foxa2	3368	0.22668	450	0.19731	370	0.38143	7.13045e-139
SOX15_MA1152.1	SOX15	MA1152.1	C_SOX15	4109	0.23057	565	0.19727	448	0.38117	1.31302e-140
PRRX1_MA0716.1	PRRX1	MA0716.1	C_PRRX2	1184	0.21478	147	0.18506	114	0.38049	2.81269e-114
HOXD9_MA0913.2	HOXD9	MA0913.2	C_HOXA10	2501	0.22259	321	0.19699	268	0.38037	5.34464e-129
ATF2_MA1632.1	ATF2	MA1632.1	C_ATF2	3626	0.36371	836	0.34412	676	0.37968	3.64138e-134
LHX9_MA0701.1	LHX9	MA0701.1	C_PRRX2	1308	0.21842	163	0.18945	129	0.37962	2.84674e-114
STAT3_MA0144.2	STAT3	MA0144.2	C_STAT1	5446	0.30201	1093	0.25824	835	0.37893	3.5551e-146
Nobox_MA0125.1	Nobox	MA0125.1	C_GBX2	1131	0.23738	163	0.21004	132	0.3788	8.04872e-112
HMBOX1_MA0895.1	HMBOX1	MA0895.1	C_HMBOX1	1024	0.25728	146	0.23478	125	0.3785	2.24602e-109
JUNDvar.2_MA0492.1	JUND(var.2)	MA0492.1	C_ATF2	3640	0.35559	829	0.3383	684	0.37833	8.28946e-131
ISX_MA0654.1	ISX	MA0654.1	C_PRRX2	1283	0.21979	164	0.18951	128	0.37776	1.60891e-107
Dlx2_MA0885.1	Dlx2	MA0885.1	C_Dlx2	1379	0.21451	169	0.18909	132	0.37739	2.39243e-116
MEF2C_MA0497.1	MEF2C	MA0497.1	C_MEF2A	6427	0.24772	964	0.22163	817	0.37728	2.28067e-150
POU6F1_MA0628.1	POU6F1	MA0628.1	C_EMX1	847	0.22575	108	0.20585	86	0.37686	2.46005e-102
PAX4_MA0068.2	PAX4	MA0068.2	C_EMX1	711	0.23415	97	0.20424	77	0.37621	2.45057e-101
Dlx3_MA0880.1	Dlx3	MA0880.1	C_Dlx3	1304	0.2427	191	0.21731	151	0.37599	1.2212e-113
CDX1_MA0878.2	CDX1	MA0878.2	C_HOXA10	2311	0.22561	305	0.19903	252	0.37597	1.01198e-128
HOXB13_MA0901.1	HOXB13	MA0901.1	C_HOXB13	3063	0.22294	382	0.19427	316	0.37593	6.87351e-132
Pou5f1Sox2_MA0142.1	Pou5f1::Sox2	MA0142.1	C_Pou5f1::Sox2	4986	0.23264	695	0.20115	554	0.37587	3.84493e-147
DLX6_MA0882.1	DLX6	MA0882.1	C_Dlx3	1183	0.23436	165	0.20515	126	0.37568	9.89829e-114
DUX4_MA0468.1	DUX4	MA0468.1	C_DUXA	3479	0.21355	462	0.19033	371	0.37567	1.27768e-127
HOXD3_MA0912.2	HOXD3	MA0912.2	C_VAX2	1340	0.25123	219	0.22096	163	0.37489	1.1098e-112
Lhx8_MA0705.1	Lhx8	MA0705.1	C_PRRX2	730	0.24432	111	0.21254	89	0.37387	8.1889e-97
HNF1B_MA0153.2	HNF1B	MA0153.2	C_HNF1A	1908	0.22241	263	0.20071	217	0.37374	2.97494e-124
CREB1_MA0018.3	CREB1	MA0018.3	C_ATF2	2048	0.39749	549	0.35981	455	0.37355	1.44136e-122
NKX3-1_MA0124.1	NKX3-1	MA0124.1	C_NKX3-1	1911	0.2404	263	0.20039	211	0.37321	1.07765e-123
HOXA2_MA0900.1	HOXA2	MA0900.1	C_EMX1	966	0.24764	141	0.2198	111	0.37188	1.06152e-105
Arx_MA0874.1	Arx	MA0874.1	C_Alx1	1172	0.22027	148	0.18942	121	0.37155	2.40358e-110
LHX1_MA1518.1	LHX1	MA1518.1	C_LHX1	1039	0.24672	160	0.22283	124	0.37143	1.7835e-108
PAX3_MA0780.1	PAX3	MA0780.1	C_PAX3	903	0.20686	105	0.18366	88	0.37099	1.94413e-107
Dlx4_MA0881.1	Dlx4	MA0881.1	C_Dlx3	1254	0.24144	182	0.21555	148	0.3706	1.0555e-109
FOXC1_MA0032.2	FOXC1	MA0032.2	C_FOXC2	4494	0.22273	595	0.19625	471	0.37004	1.01156e-140
LHX2_MA0700.2	LHX2	MA0700.2	C_LHX2	1730	0.22066	211	0.19473	171	0.37004	3.9739e-119
FOXC2_MA0846.1	FOXC2	MA0846.1	C_FOXC2	5156	0.22579	690	0.19725	552	0.36997	2.58012e-143
ONECUT1_MA0679.1	ONECUT1	MA0679.1	C_ONECUT1	1372	0.19964	146	0.17246	113	0.36983	5.75841e-112
Foxd3_MA0041.1	Foxd3	MA0041.1	C_Foxd3	6292	0.21426	764	0.19076	679	0.3679	8.53629e-146
NKX6-1_MA0674.1	NKX6-1	MA0674.1	C_PRRX2	1795	0.23487	238	0.21455	204	0.36771	1.45969e-116
HOXA1_MA1495.1	HOXA1	MA1495.1	C_EMX1	692	0.23186	98	0.2031	76	0.36676	3.18879e-96
POU3F4_MA0789.1	POU3F4	MA0789.1	C_POU1F1	3624	0.24151	526	0.20596	431	0.36531	5.89561e-132
MEF2A_MA0052.1	MEF2A	MA0052.1	C_MEF2A	3349	0.25647	536	0.229	440	0.36464	5.54716e-129
MEOX1_MA0661.1	MEOX1	MA0661.1	C_EMX1	1307	0.2566	199	0.23496	159	0.36444	2.32264e-111
MEF2A_MA0052.2	MEF2A	MA0052.2	C_MEF2A	4674	0.25204	714	0.2269	618	0.36415	1.57585e-142
FOXP1_MA0481.1	FOXP1	MA0481.1	C_FOXP1	8684	0.2323	1205	0.20883	1024	0.36369	1.13383e-146
NKX6-2_MA0675.1	NKX6-2	MA0675.1	C_PRRX2	2019	0.23229	265	0.21173	221	0.36241	8.90479e-121
HOXD10_MA1506.1	HOXD10	MA1506.1	C_HOXC10	1089	0.25599	174	0.22463	145	0.36143	1.05689e-112
BCL6_MA0463.2	BCL6	MA0463.2	C_Bcl6	2133	0.29935	407	0.25923	329	0.35973	7.61299e-123
FOXN3_MA1489.1	FOXN3	MA1489.1	C_FOXN3	3401	0.23696	490	0.21025	412	0.35838	7.89856e-136
CREB1_MA0018.4	CREB1	MA0018.4	C_ATF2	4257	0.35332	976	0.33285	786	0.35796	9.89152e-140
POU5F1_MA1115.1	POU5F1	MA1115.1	C_POU1F1	4619	0.24674	691	0.21517	577	0.3574	1.72188e-144
Pdx1_MA0132.1	Pdx1	MA0132.1	C_Prrx2	3017	0.23535	434	0.20615	350	0.35736	2.04866e-129
Foxq1_MA0040.1	Foxq1	MA0040.1	C_Foxq1	3094	0.2303	421	0.19814	323	0.35715	6.90555e-132
MEF2A_MA0052.3	MEF2A	MA0052.3	C_MEF2A	3855	0.25035	594	0.22835	486	0.35706	1.51318e-134
DMRTC2_MA1479.1	DMRTC2	MA1479.1	C_DMRTC2	2253	0.24686	335	0.21937	287	0.35659	4.5901e-123
SRY_MA0084.1	SRY	MA0084.1	C_SRY	3031	0.23119	406	0.20432	333	0.35646	1.90278e-128
LMX1B_MA0703.1	LMX1B	MA0703.1	C_PRRX2	1626	0.20408	182	0.18081	145	0.35604	5.43088e-121
CUX2_MA0755.1	CUX2	MA0755.1	C_ONECUT1	421	0.19154	38	0.1652	30	0.35575	3.79543e-83
LHX6_MA0658.1	LHX6	MA0658.1	C_EMX1	889	0.21734	110	0.19073	89	0.35568	1.30837e-104
JUN_MA0488.1	JUN	MA0488.1	C_ATF2	4391	0.35781	995	0.34287	845	0.35428	1.22996e-134
HOXA13_MA0650.2	HOXA13	MA0650.2	C_HOXB13	2341	0.23126	317	0.19968	238	0.35378	1.7188e-127
BSX_MA0876.1	BSX	MA0876.1	C_Dlx3	1096	0.23818	149	0.20916	119	0.35325	2.88225e-109
MEIS2var.2_MA1640.1	MEIS2(var.2)	MA1640.1	C_MEIS2(var.2)	3313	0.22372	432	0.19565	359	0.35303	8.23137e-137
PAX7_MA0680.1	PAX7	MA0680.1	C_PAX3	960	0.20571	109	0.18717	92	0.35286	1.76395e-107
FOXC1_MA0032.1	FOXC1	MA0032.1	C_FOXC1	1927	0.26888	328	0.23107	261	0.35283	8.81838e-123
Shox2_MA0720.1	Shox2	MA0720.1	C_PRRX2	1088	0.22805	146	0.19997	116	0.35279	1.58486e-104
HOXB9_MA1503.1	HOXB9	MA1503.1	C_HOXC10	1145	0.24521	161	0.22092	147	0.35273	2.15801e-108
TLX2_MA1577.1	TLX2	MA1577.1	C_PRRX2	1078	0.23264	144	0.20288	123	0.35238	8.85959e-111
RAX2_MA0717.1	RAX2	MA0717.1	C_PRRX2	1078	0.23264	144	0.20288	123	0.35236	8.91002e-111
GSX2_MA0893.2	GSX2	MA0893.2	C_VAX2	1502	0.264	245	0.24141	206	0.35222	3.17009e-113
POU2F2_MA0507.1	POU2F2	MA0507.1	C_POU1F1	4985	0.23435	698	0.20145	569	0.35169	1.26357e-138
NFATC4_MA1525.1	NFATC4	MA1525.1	C_NFAT5	3131	0.28084	565	0.25025	448	0.35142	1.68066e-128
UNCX_MA0721.1	UNCX	MA0721.1	C_PRRX2	1221	0.23086	164	0.20123	136	0.35142	9.4354e-111
DMRTA2_MA1478.1	DMRTA2	MA1478.1	C_DMRTC2	1968	0.24743	287	0.2243	246	0.35064	1.33826e-119
BCL6B_MA0731.1	BCL6B	MA0731.1	C_BCL6B	2420	0.28661	464	0.25622	389	0.35045	9.01621e-125
ATF4_MA0833.2	ATF4	MA0833.2	C_CEBPG(var.2)	3925	0.32012	809	0.31358	689	0.35005	4.19185e-134
BARHL2_MA0635.1	BARHL2	MA0635.1	C_BARHL2	941	0.23374	147	0.20322	99	0.34988	2.34771e-110
GMEB2_MA0862.1	GMEB2	MA0862.1	C_Crem	241	0.34331	61	0.32602	54	0.34941	3.04991e-73
Sox5_MA0087.1	Sox5	MA0087.1	C_SRY	1932	0.23183	273	0.20539	213	0.34858	5.07501e-118
MEF2D_MA0773.1	MEF2D	MA0773.1	C_MEF2A	3590	0.24736	556	0.2249	448	0.34828	5.09189e-137
NKX6-3_MA1530.1	NKX6-3	MA1530.1	C_NKX6-3	1897	0.24898	282	0.22675	234	0.34828	2.0782e-120
HOXA5_MA0158.1	HOXA5	MA0158.1	C_HOXA5	1861	0.24862	276	0.21384	237	0.34732	2.90898e-115
Sox2_MA0143.1	Sox2	MA0143.1	C_Sox2	4315	0.23804	617	0.21228	519	0.3439	3.74689e-137
HOXD11_MA0908.1	HOXD11	MA0908.1	C_HOXC10	1622	0.22734	211	0.20109	187	0.34382	1.0251e-114
BACH2var.2_MA1470.1	BACH2(var.2)	MA1470.1	C_BACH2(var.2)	1475	0.30568	297	0.27061	252	0.34335	4.73918e-108
Sox2_MA0143.2	Sox2	MA0143.2	C_Sox2	4324	0.23683	612	0.21155	512	0.34311	3.58831e-135
EMX1_MA0612.1	EMX1	MA0612.1	C_EMX1	1222	0.25479	188	0.23234	157	0.34298	1.02025e-108
EN2_MA0642.1	EN2	MA0642.1	C_GBX2	754	0.25109	117	0.2309	94	0.34294	3.41467e-97
CREM_MA0609.2	CREM	MA0609.2	C_ATF2	1467	0.41219	397	0.37578	339	0.34212	8.43924e-108
CEBPGvar.2_MA1636.1	CEBPG(var.2)	MA1636.1	C_CEBPG(var.2)	4705	0.32464	987	0.31802	838	0.34209	5.65849e-135
GATA6_MA1104.2	GATA6	MA1104.2	C_GATA2	2470	0.22385	327	0.19948	250	0.34149	5.16484e-119
E2F2_MA0864.1	E2F2	MA0864.1	C_E2F2	594	0.25496	99	0.22658	85	0.34141	2.13921e-100
Hmx3_MA0898.1	Hmx3	MA0898.1	C_Hmx1	2166	0.21813	277	0.19598	225	0.34092	3.80644e-119
HOXA5_MA0158.2	HOXA5	MA0158.2	C_HOXC8	983	0.28386	174	0.25882	148	0.34041	4.5542e-104
Nkx2-5_MA0063.1	Nkx2-5	MA0063.1	C_LHX2	1293	0.19915	131	0.179	114	0.34027	3.9257e-112
Dmbx1_MA0883.1	Dmbx1	MA0883.1	C_Dmbx1	1380	0.24978	195	0.21667	169	0.3399	2.32857e-106
Hoxc9_MA0485.1	Hoxc9	MA0485.1	C_MEIS2(var.2)	2308	0.24499	342	0.21774	302	0.33921	1.21217e-121
MAFF_MA0495.3	MAFF	MA0495.3	C_MAFF	4134	0.28259	730	0.25633	603	0.33905	3.11011e-134
Hmx2_MA0897.1	Hmx2	MA0897.1	C_Hmx1	2072	0.2175	277	0.19196	215	0.33866	2.41579e-121
Foxk1_MA0852.1	Foxk1	MA0852.1	C_FOXP1	5013	0.2126	616	0.18837	498	0.33748	1.99687e-141
PBX2_MA1113.2	PBX2	MA1113.2	C_MEIS2(var.2)	3431	0.2275	443	0.19966	375	0.33716	1.50609e-129
GBX2_MA0890.1	GBX2	MA0890.1	C_GBX2	1080	0.23473	152	0.21217	129	0.33687	1.0679e-108
NFIL3_MA0025.1	NFIL3	MA0025.1	C_NFIL3	1597	0.31607	288	0.33926	251	0.33672	3.15586e-112
HSF1_MA0486.2	HSF1	MA0486.2	C_HSF1	2222	0.27535	394	0.24611	320	0.3362	8.81569e-118
HOXB7_MA1501.1	HOXB7	MA1501.1	C_HOXC8	1295	0.25687	197	0.23076	165	0.33598	4.84417e-108
MEF2B_MA0660.1	MEF2B	MA0660.1	C_MEF2A	3039	0.25155	479	0.22865	389	0.33594	2.05907e-125
HOXC9_MA0485.2	HOXC9	MA0485.2	C_HOXC10	1082	0.2468	155	0.2246	139	0.33513	7.11984e-110
E2F7_MA0758.1	E2F7	MA0758.1	C_E2F7	1289	0.28055	220	0.23764	185	0.33327	1.30624e-106
NFATC2_MA0152.1	NFATC2	MA0152.1	C_NFATC2	5392	0.25285	854	0.22218	729	0.33326	2.29387e-137
FOXP2_MA0593.1	FOXP2	MA0593.1	C_FOXP1	4797	0.24636	711	0.2207	605	0.33324	4.18603e-140
HOXB2_MA0902.2	HOXB2	MA0902.2	C_HOXC8	786	0.25663	129	0.23156	105	0.33203	2.72562e-99
HLTF_MA0109.1	HLTF	MA0109.1	C_HLTF	2427	0.21195	292	0.1894	244	0.33193	1.04638e-123
MSX2_MA0708.1	MSX2	MA0708.1	C_Dlx3	1064	0.23179	147	0.21173	107	0.33164	5.26262e-107
Msx3_MA0709.1	Msx3	MA0709.1	C_Dlx3	1317	0.22704	177	0.20595	131	0.3316	3.25322e-112
MSX1_MA0666.1	MSX1	MA0666.1	C_Dlx3	1100	0.24393	166	0.22565	130	0.33102	3.23647e-102
Sox11_MA0869.1	Sox11	MA0869.1	C_Sox11	3046	0.25504	484	0.22541	369	0.3304	2.56953e-124
HOXC8_MA1505.1	HOXC8	MA1505.1	C_HOXC8	720	0.2422	111	0.21834	95	0.3297	1.06216e-97
Foxj3_MA0851.1	Foxj3	MA0851.1	C_FOXP1	4371	0.21801	564	0.19176	442	0.32877	3.18884e-138
EN1_MA0027.2	EN1	MA0027.2	C_PRRX2	900	0.23484	124	0.21053	99	0.32798	1.38439e-94
CUX1_MA0754.1	CUX1	MA0754.1	C_ONECUT1	435	0.1909	36	0.16418	28	0.32752	1.02109e-84
Bcl6_MA0463.1	Bcl6	MA0463.1	C_Bcl6	4488	0.29437	840	0.2569	687	0.32595	6.88086e-132
GATA6_MA1104.1	GATA6	MA1104.1	C_GATA2	2564	0.23645	361	0.21236	288	0.32388	6.04566e-122
HOXA6_MA1497.1	HOXA6	MA1497.1	C_HOXC8	1257	0.24967	190	0.2271	162	0.32205	1.31909e-109
HSF2_MA0770.1	HSF2	MA0770.1	C_HSF1	2407	0.26628	422	0.23646	356	0.32177	6.64515e-126
HLF_MA0043.3	HLF	MA0043.3	C_NFIL3	3022	0.34066	642	0.34695	549	0.3217	1.83666e-128
LEF1_MA0768.1	LEF1	MA0768.1	C_LEF1	3683	0.23443	526	0.21029	441	0.32147	3.42944e-130
HLF_MA0043.1	HLF	MA0043.1	C_NFIL3	1749	0.32533	349	0.32456	309	0.32099	4.45332e-114
Mecom_MA0029.1	Mecom	MA0029.1	C_Mecom	2648	0.23584	364	0.20619	287	0.31948	3.4991e-123
GATA1_MA0035.4	GATA1	MA0035.4	C_GATA1	1726	0.23109	236	0.20405	194	0.31938	6.36464e-113
FOXF2_MA0030.1	FOXF2	MA0030.1	C_FOXP1	2570	0.22457	344	0.19572	269	0.31743	1.44542e-118
HNF1B_MA0153.1	HNF1B	MA0153.1	C_HNF1B	2074	0.24278	321	0.22	266	0.31541	5.29206e-120
Foxl2_MA1607.1	Foxl2	MA1607.1	C_FOXP1	4838	0.2284	662	0.20513	539	0.31468	2.42584e-138
CREB3L4var.2_MA1475.1	CREB3L4(var.2)	MA1475.1	C_ATF2	852	0.44593	250	0.4189	236	0.3143	7.58753e-95
SRF_MA0083.3	SRF	MA0083.3	C_SRF	1181	0.24179	181	0.20835	134	0.31356	4.34033e-107
NR3C1_MA0113.1	NR3C1	MA0113.1	C_NR3C1	2550	0.2676	440	0.23309	381	0.31348	3.57307e-125
Nr2e1_MA0676.1	Nr2e1	MA0676.1	C_Nr2e1	3099	0.24541	478	0.22398	412	0.31341	6.0796e-126
VENTX_MA0724.1	VENTX	MA0724.1	C_VENTX	1043	0.23254	144	0.2111	123	0.31299	1.306e-100
Hmx1_MA0896.1	Hmx1	MA0896.1	C_Hmx1	1683	0.21787	213	0.19919	172	0.3121	2.11421e-113
FOXK1_MA0852.2	FOXK1	MA0852.2	C_FOXP1	3232	0.24777	498	0.22341	426	0.31087	6.89898e-125
FOXD2_MA0847.2	FOXD2	MA0847.2	C_FOXD2	3919	0.2235	498	0.20115	416	0.31042	1.24582e-130
Barhl1_MA0877.1	Barhl1	MA0877.1	C_BARX1	1356	0.24322	199	0.22201	161	0.31032	7.76074e-111
BARX1_MA0875.1	BARX1	MA0875.1	C_BARX1	1145	0.23824	168	0.21854	135	0.30888	1.84415e-101
SIX1_MA1118.1	SIX1	MA1118.1	C_SIX2	1953	0.25991	318	0.23474	264	0.30868	1.51064e-116
OTX2_MA0712.1	OTX2	MA0712.1	C_Dmbx1	968	0.24034	123	0.20621	97	0.30832	2.00712e-100
RORB_MA1150.1	RORB	MA1150.1	C_RORB	1969	0.27516	304	0.24266	256	0.30788	6.75272e-117
Sox3_MA0514.1	Sox3	MA0514.1	C_Sox6	5401	0.24456	852	0.21974	672	0.30691	2.7846e-138
GBX1_MA0889.1	GBX1	MA0889.1	C_GBX2	860	0.24172	124	0.22333	111	0.30674	2.74139e-95
Foxo1_MA0480.1	Foxo1	MA0480.1	C_Foxo1	4540	0.26679	765	0.24513	662	0.30591	7.35741e-130
HSF1_MA0486.1	HSF1	MA0486.1	C_HSF1	3468	0.29462	684	0.2657	564	0.30388	4.91062e-118
RORC_MA1151.1	RORC	MA1151.1	C_RORA(var.2)	1877	0.27635	296	0.23827	247	0.3037	3.60444e-112
SOX21_MA0866.1	SOX21	MA0866.1	C_SOX21	2503	0.23045	356	0.20528	276	0.30223	7.19632e-118
Pax4_MA0068.1	Pax4	MA0068.1	C_Pax4	5977	0.24279	875	0.21867	702	0.30127	6.22e-141
NRL_MA0842.2	NRL	MA0842.2	C_MAFF	2535	0.30472	518	0.27988	418	0.29926	6.96889e-121
DLX5_MA1476.1	DLX5	MA1476.1	C_HOXC8	952	0.23713	140	0.22144	118	0.29851	1.37454e-98
DBP_MA0639.1	DBP	MA0639.1	C_NFIL3	1291	0.36852	273	0.40706	251	0.2983	1.10347e-105
FOXO3_MA0157.1	FOXO3	MA0157.1	C_FOXO3	3134	0.24825	483	0.22352	397	0.2981	3.76351e-117
ATF4_MA0833.1	ATF4	MA0833.1	C_CEBPG(var.2)	2665	0.36648	638	0.37698	558	0.29694	1.57759e-118
SOX4_MA0867.1	SOX4	MA0867.1	C_Sox11	2889	0.25089	464	0.22661	361	0.29643	1.74118e-121
TCF7L2_MA0523.1	TCF7L2	MA0523.1	C_TCF7L2	3512	0.24125	526	0.22413	447	0.29531	1.71037e-122
ZNF652_MA1657.1	ZNF652	MA1657.1	C_ZNF652	2415	0.2831	377	0.2959	326	0.29436	3.58047e-115
HSF4_MA0771.1	HSF4	MA0771.1	C_HSF1	2082	0.27632	388	0.25537	330	0.29387	1.09713e-108
Dmrt1_MA1603.1	Dmrt1	MA1603.1	C_Dmrt1	2452	0.23142	337	0.20561	287	0.29183	8.2411e-120
CEBPA_MA0102.4	CEBPA	MA0102.4	C_CEBPA	4337	0.32257	908	0.31501	822	0.29165	2.15455e-128
FOXO3_MA0157.2	FOXO3	MA0157.2	C_FOXP1	2532	0.23125	359	0.20863	306	0.29161	3.80023e-109
Sox6_MA0515.1	Sox6	MA0515.1	C_Sox6	4024	0.24492	614	0.2229	498	0.29152	4.62731e-125
MZF1_MA0056.2	MZF1	MA0056.2	C_MZF1	3332	0.2948	604	0.24467	421	0.2914	1.78715e-126
PITX2_MA1547.1	PITX2	MA1547.1	C_OTX2	1920	0.23046	272	0.20716	208	0.29035	4.26051e-113
NR4A1_MA1112.2	NR4A1	MA1112.2	C_NR4A1	3680	0.27076	601	0.2442	511	0.29001	1.41257e-126
PRDM4_MA1647.1	PRDM4	MA1647.1	C_PRDM4	4648	0.32216	1022	0.31413	857	0.28924	7.41197e-129
TEF_MA0843.1	TEF	MA0843.1	C_NFIL3	1261	0.34801	238	0.39398	221	0.28916	6.64047e-99
Mafb_MA0117.2	Mafb	MA0117.2	C_MAFF	2995	0.30068	584	0.28039	498	0.28907	2.89974e-115
HLF_MA0043.2	HLF	MA0043.2	C_NFIL3	1488	0.35546	303	0.38451	277	0.28876	8.95748e-104
ETS1_MA0098.1	ETS1	MA0098.1	C_ETS1	12561	0.29343	2409	0.2656	2105	0.2876	1.31174e-157
Stat3_MA0144.1	Stat3	MA0144.1	C_Stat3	4909	0.32252	1056	0.28328	847	0.28736	1.08793e-127
SOX8_MA0868.1	SOX8	MA0868.1	C_SOX8	2754	0.24313	399	0.21356	313	0.28713	3.84214e-117
Gfi1_MA0038.1	Gfi1	MA0038.1	C_Gfi1	2977	0.26243	483	0.2421	402	0.28687	9.64921e-122
MYBL2_MA0777.1	MYBL2	MA0777.1	C_MYBL2	366	0.29107	68	0.26908	62	0.28595	1.14497e-75
GRHL2_MA1105.1	GRHL2	MA1105.1	C_GRHL2	2030	0.26864	343	0.23734	320	0.28428	1.91701e-111
TCF7_MA0769.2	TCF7	MA0769.2	C_TCF7L2	2480	0.22565	326	0.20677	284	0.28386	5.34344e-117
GATA3_MA0037.2	GATA3	MA0037.2	C_GATA2	2047	0.23697	294	0.21762	236	0.28272	1.14933e-110
Gata1_MA0035.2	Gata1	MA0035.2	C_GATA2	2138	0.24085	309	0.22083	245	0.28177	3.39668e-113
HOXD13_MA0909.2	HOXD13	MA0909.2	C_HOXD13	1747	0.21806	222	0.19332	176	0.28131	2.05722e-106
FOXD1_MA0031.1	FOXD1	MA0031.1	C_FOXP1	2156	0.23078	313	0.20952	256	0.27967	2.96471e-115
Foxf1_MA1606.1	Foxf1	MA1606.1	C_FOXP1	3307	0.22886	446	0.2069	364	0.2791	1.76798e-122
SOX8_MA0868.2	SOX8	MA0868.2	C_SOX15	2442	0.23939	339	0.21625	284	0.27896	6.26274e-111
GATA2_MA0036.3	GATA2	MA0036.3	C_GATA2	2013	0.24253	287	0.22451	238	0.27805	2.69175e-113
Rhox11_MA0629.1	Rhox11	MA0629.1	C_Rhox11	1673	0.2554	269	0.23339	236	0.27787	8.46046e-109
FOXA1_MA0148.4	FOXA1	MA0148.4	C_FOXP1	3621	0.2231	476	0.2019	392	0.2772	1.41757e-117
MAFG_MA0659.2	MAFG	MA0659.2	C_MAFF	4251	0.29559	791	0.27634	693	0.27595	2.34671e-127
MAFF_MA0495.1	MAFF	MA0495.1	C_MAFF	4727	0.29539	918	0.27799	797	0.27505	1.81857e-125
FOXP1_MA0481.2	FOXP1	MA0481.2	C_FOXP1	3844	0.24566	563	0.22388	489	0.27409	6.24304e-121
GATA2_MA0036.2	GATA2	MA0036.2	C_GATA2	2121	0.2482	306	0.22932	260	0.27395	1.87694e-117
TCF7L1_MA1421.1	TCF7L1	MA1421.1	C_LEF1	3407	0.23033	471	0.20786	399	0.27275	2.23263e-119
Nkx3-1_MA0124.2	Nkx3-1	MA0124.2	C_ISL2	1772	0.23811	258	0.21024	207	0.27204	3.45353e-104
FOXG1_MA0613.1	FOXG1	MA0613.1	C_FOXP1	2747	0.23338	383	0.21013	325	0.27137	9.99927e-115
GRHL1_MA0647.1	GRHL1	MA0647.1	C_GRHL2	853	0.25875	135	0.22854	128	0.27107	2.85246e-90
OTX2_MA0712.2	OTX2	MA0712.2	C_OTX2	2166	0.23149	294	0.21066	229	0.27103	7.96793e-109
GATA5_MA0766.1	GATA5	MA0766.1	C_GATA2	1530	0.2383	211	0.21334	161	0.27005	3.83723e-104
Tcf7_MA0769.1	Tcf7	MA0769.1	C_LEF1	3454	0.22796	470	0.20962	399	0.26983	1.58759e-122
DMRT3_MA0610.1	DMRT3	MA0610.1	C_DMRTC2	1683	0.22229	212	0.20384	184	0.26957	2.08545e-105
SIX2_MA1119.1	SIX2	MA1119.1	C_SIX2	3104	0.26163	514	0.2484	464	0.26865	1.34538e-114
SOX4_MA0867.2	SOX4	MA0867.2	C_Sox6	3816	0.24593	586	0.22389	477	0.26863	4.54512e-124
FOXP3_MA0850.1	FOXP3	MA0850.1	C_FOXP1	3440	0.22684	471	0.20536	384	0.26798	6.39715e-122
MAFK_MA0496.1	MAFK	MA0496.1	C_MAFF	4601	0.29627	896	0.28031	775	0.26737	1.33218e-124
Nkx3-2_MA0122.3	Nkx3-2	MA0122.3	C_ISL2	2505	0.23179	345	0.20592	272	0.26689	3.70735e-113
RFX3_MA0798.1	RFX3	MA0798.1	C_RFX2	1219	0.33247	259	0.31452	235	0.26687	3.78104e-99
NR1I3_MA1534.1	NR1I3	MA1534.1	C_NR1I3	1939	0.26449	316	0.23924	267	0.26653	1.67054e-110
HOXB6_MA1500.1	HOXB6	MA1500.1	C_HOXC8	1230	0.24758	189	0.23485	160	0.26643	2.67859e-100
PRDM1_MA0508.3	PRDM1	MA0508.3	C_PRDM1	6127	0.30763	1201	0.31229	1031	0.26591	5.36498e-131
Sox1_MA0870.1	Sox1	MA0870.1	C_SOX21	2185	0.22379	304	0.20687	236	0.2659	3.56841e-108
Hoxa9_MA0594.1	Hoxa9	MA0594.1	C_MEIS2(var.2)	2266	0.22605	302	0.20433	254	0.26561	2.89538e-110
Isl1_MA1608.1	Isl1	MA1608.1	C_Isl1	1445	0.22717	194	0.21431	170	0.26523	1.64648e-97
NKX3-2_MA0122.2	NKX3-2	MA0122.2	C_ISL2	1757	0.23479	259	0.21076	203	0.26422	6.46205e-109
RUNX1_MA0002.1	RUNX1	MA0002.1	C_RUNX2	2858	0.27822	503	0.26203	460	0.26406	1.26582e-120
Klf4_MA0039.1	Klf4	MA0039.1	C_Klf4	8079	0.27734	1428	0.26171	1269	0.26402	7.25478e-140
CEBPA_MA0102.3	CEBPA	MA0102.3	C_CEBPA	4655	0.33049	1013	0.32286	927	0.26368	1.51952e-127
CEBPD_MA0836.2	CEBPD	MA0836.2	C_CEBPA	3857	0.31538	822	0.30066	753	0.26325	2.5603e-122
SOX2_MA0143.4	SOX2	MA0143.4	C_SOX13	2524	0.25222	398	0.22949	337	0.26231	4.8865e-113
GATA4_MA0482.2	GATA4	MA0482.2	C_GATA2	2911	0.26459	472	0.25023	409	0.2609	7.36764e-120
RFX1_MA0509.2	RFX1	MA0509.2	C_RFX1	2396	0.30157	493	0.28416	421	0.26011	3.17076e-111
E2F8_MA0865.1	E2F8	MA0865.1	C_E2F8	1566	0.27953	283	0.24738	232	0.25992	6.34268e-103
MEIS1var.2_MA1639.1	MEIS1(var.2)	MA1639.1	C_MEIS2(var.2)	2920	0.24263	421	0.22178	362	0.25986	4.05293e-114
FOXA1_MA0148.1	FOXA1	MA0148.1	C_FOXA1	4957	0.24041	712	0.21872	609	0.25943	3.22809e-125
CREB1_MA0018.2	CREB1	MA0018.2	C_CREB1	1625	0.36697	385	0.34925	344	0.25938	7.31648e-103
RHOXF1_MA0719.1	RHOXF1	MA0719.1	C_RHOXF1	1324	0.21753	166	0.19518	140	0.25907	3.59279e-99
SOX14_MA1562.1	SOX14	MA1562.1	C_SOX14	1250	0.24652	179	0.22366	159	0.25835	8.39845e-94
RFX4_MA0799.1	RFX4	MA0799.1	C_RFX2	1339	0.3218	282	0.31235	254	0.25811	1.29488e-96
SOX9_MA0077.1	SOX9	MA0077.1	C_SOX15	1726	0.23317	239	0.21146	198	0.25792	1.61348e-106
SRF_MA0083.1	SRF	MA0083.1	C_SRF	1177	0.2363	172	0.21481	155	0.25725	5.75118e-101
FOXB1_MA0845.1	FOXB1	MA0845.1	C_FOXC2	4513	0.20458	509	0.18954	434	0.25609	1.32005e-125
HOXA7_MA1498.1	HOXA7	MA1498.1	C_HOXC8	1076	0.26523	178	0.2558	147	0.25574	2.89571e-92
Foxj2_MA0614.1	Foxj2	MA0614.1	C_FOXP1	2969	0.23454	414	0.21401	346	0.25457	6.02735e-120
GSC_MA0648.1	GSC	MA0648.1	C_OTX2	1070	0.25126	150	0.22511	121	0.25433	7.10973e-90
FOXI1_MA0042.2	FOXI1	MA0042.2	C_FOXP1	1974	0.2286	280	0.21073	236	0.25364	1.81997e-106
RFX5_MA0510.2	RFX5	MA0510.2	C_RFX2	1112	0.343	258	0.32497	228	0.2536	3.20526e-95
FOXA1_MA0148.2	FOXA1	MA0148.2	C_FOXA1	4983	0.24027	716	0.21865	610	0.25312	1.06327e-128
MAFF_MA0495.2	MAFF	MA0495.2	C_MAFF	4263	0.30405	858	0.29599	788	0.25248	2.33338e-117
MYF6_MA0667.1	MYF6	MA0667.1	C_MYF6	1657	0.29183	307	0.2618	235	0.25239	1.45411e-103
Pitx1_MA0682.1	Pitx1	MA0682.1	C_OTX2	1317	0.23944	180	0.21762	148	0.25239	7.22313e-96
PITX1_MA0682.2	PITX1	MA0682.2	C_OTX2	1317	0.23944	180	0.21762	148	0.25239	7.22313e-96
Crem_MA0609.1	Crem	MA0609.1	C_Crem	552	0.41766	158	0.43268	146	0.25236	8.26452e-81
CEBPA_MA0102.2	CEBPA	MA0102.2	C_CEBPA	2785	0.32157	612	0.31169	570	0.25224	1.77055e-112
Sox17_MA0078.1	Sox17	MA0078.1	C_Sox17	2244	0.25901	365	0.23758	301	0.25215	4.66596e-114
Foxa2_MA0047.2	Foxa2	MA0047.2	C_FOXA1	4023	0.23101	545	0.21185	484	0.25169	4.19021e-124
SPIC_MA0687.1	SPIC	MA0687.1	C_SPI1	6382	0.36145	1629	0.35464	1510	0.25136	1.34714e-133
NRL_MA0842.1	NRL	MA0842.1	C_MAFF	2939	0.28945	553	0.2703	458	0.25133	7.52683e-120
CEBPB_MA0466.1	CEBPB	MA0466.1	C_CEBPA	4723	0.32305	1029	0.31888	934	0.25077	9.59293e-124
GSC2_MA0891.1	GSC2	MA0891.1	C_OTX2	1164	0.2388	151	0.21613	121	0.25017	5.40136e-95
HOXA9_MA0594.2	HOXA9	MA0594.2	C_HOXC10	349	0.25349	51	0.22977	49	0.25009	1.60908e-76
RORAvar.2_MA0072.1	RORA(var.2)	MA0072.1	C_RORA(var.2)	2360	0.26509	352	0.24245	321	0.24926	3.34873e-109
Gata1_MA0035.3	Gata1	MA0035.3	C_GATA2	2233	0.24546	323	0.23109	279	0.24904	8.16064e-107
PITX3_MA0714.1	PITX3	MA0714.1	C_OTX2	1205	0.23739	157	0.21335	131	0.249	3.6944e-92
FOXP1_MA0481.3	FOXP1	MA0481.3	C_FOXP1	3512	0.21463	427	0.19771	353	0.2482	2.82374e-121
FOXL1_MA0033.2	FOXL1	MA0033.2	C_FOXP1	2567	0.23366	362	0.21276	297	0.24669	1.29228e-113
FOXD2_MA0847.1	FOXD2	MA0847.1	C_FOXP1	2567	0.23366	362	0.21276	297	0.24669	1.29228e-113
FOXO4_MA0848.1	FOXO4	MA0848.1	C_FOXP1	2567	0.23366	362	0.21276	297	0.24669	1.29228e-113
FOXO6_MA0849.1	FOXO6	MA0849.1	C_FOXP1	2567	0.23366	362	0.21276	297	0.24669	1.29228e-113
En1_MA0027.1	En1	MA0027.1	C_En1	1799	0.25856	281	0.2341	242	0.24533	2.70112e-99
Six3_MA0631.1	Six3	MA0631.1	C_Six3	1351	0.22437	176	0.20524	135	0.24502	7.13576e-95
GATA5_MA0766.2	GATA5	MA0766.2	C_GATA2	1296	0.2395	179	0.21452	138	0.24283	2.60394e-95
ZNF136_MA1588.1	ZNF136	MA1588.1	C_ZNF136	2682	0.228	367	0.20798	307	0.24261	2.99663e-108
FOXK2_MA1103.1	FOXK2	MA1103.1	C_FOXP1	3236	0.21597	412	0.1993	334	0.24231	8.32021e-112
ELF5_MA0136.1	ELF5	MA0136.1	C_FEV	4897	0.33783	1137	0.32174	1048	0.23808	1.59232e-121
TEAD4_MA0809.1	TEAD4	MA0809.1	C_TEAD4	3170	0.24385	458	0.22396	429	0.23782	4.87027e-118
RFX2_MA0600.2	RFX2	MA0600.2	C_RFX2	1054	0.33292	230	0.31772	214	0.23758	4.29563e-95
FOXA1_MA0148.3	FOXA1	MA0148.3	C_FOXA1	4408	0.2255	562	0.20623	497	0.23735	1.11088e-120
Gata4_MA0482.1	Gata4	MA0482.1	C_GATA2	1979	0.24559	275	0.23045	235	0.23676	1.46639e-102
OTX1_MA0711.1	OTX1	MA0711.1	C_OTX2	602	0.25244	78	0.22824	65	0.23648	1.68333e-82
TFCP2_MA0145.3	TFCP2	MA0145.3	C_GRHL2	694	0.2905	116	0.26534	117	0.23612	4.88293e-82
RARA_MA0729.1	RARA	MA0729.1	C_RARA	2631	0.28769	455	0.26433	397	0.23599	1.06823e-108
SOX10_MA0442.2	SOX10	MA0442.2	C_SOX10	3803	0.24329	583	0.22995	484	0.23378	3.26165e-114
HOXD8_MA0910.2	HOXD8	MA0910.2	C_HOXC8	1171	0.26978	198	0.26462	169	0.23342	2.50122e-90
FOXA3_MA1683.1	FOXA3	MA1683.1	C_FOXP1	3358	0.21656	426	0.20052	359	0.23296	9.90734e-115
TBX19_MA0804.1	TBX19	MA0804.1	C_TBX19	1186	0.24687	170	0.22226	141	0.23228	1.41557e-91
HOXB8_MA1502.1	HOXB8	MA1502.1	C_HOXC8	1059	0.25063	164	0.24573	141	0.23188	4.56308e-94
Rarb_MA0857.1	Rarb	MA0857.1	C_Rarb	2906	0.27617	472	0.25353	415	0.23156	4.24519e-116
Myb_MA0100.2	Myb	MA0100.2	C_Myb	3198	0.27418	567	0.253	482	0.23087	1.20931e-111
NR2C2var.2_MA1536.1	NR2C2(var.2)	MA1536.1	C_NR2C2(var.2)	2677	0.30142	493	0.2816	442	0.23073	4.35973e-112
RFX3_MA0798.2	RFX3	MA0798.2	C_RFX1	2469	0.29738	484	0.28084	415	0.23018	3.51607e-102
RORA_MA0071.1	RORA	MA0071.1	C_RORA	2338	0.27178	368	0.25245	302	0.23012	1.51253e-103
PAX6_MA0069.1	PAX6	MA0069.1	C_PAX6	1398	0.24108	216	0.22158	195	0.23008	9.92785e-95
PBX1_MA0070.1	PBX1	MA0070.1	C_PBX1	1756	0.21967	239	0.21026	217	0.22839	1.73459e-99
FEV_MA0156.1	FEV	MA0156.1	C_FEV	4812	0.35121	1177	0.3376	1085	0.22837	3.36874e-121
BHLHE23_MA0817.1	BHLHE23	MA0817.1	C_Atoh1	1109	0.22224	132	0.1999	102	0.22706	2.65429e-90
NR1H4_MA1110.1	NR1H4	MA1110.1	C_NR1H4	2154	0.27282	330	0.25245	294	0.22705	1.21305e-106
DPRX_MA1480.1	DPRX	MA1480.1	C_DPRX	1135	0.25087	158	0.22567	121	0.22595	6.32243e-86
MAFK_MA0496.2	MAFK	MA0496.2	C_MAFF	3676	0.31189	773	0.30372	692	0.22521	3.24814e-116
SOX12_MA1561.1	SOX12	MA1561.1	C_SOX12	1044	0.24734	157	0.23144	136	0.22475	1.86412e-90
SPI1_MA0080.4	SPI1	MA0080.4	C_SPI1	7218	0.37664	1920	0.37721	1846	0.22261	6.04437e-127
SOX13_MA1120.1	SOX13	MA1120.1	C_SOX13	2420	0.25988	393	0.24543	337	0.22218	1.46942e-107
Dux_MA0611.1	Dux	MA0611.1	C_Dux	2009	0.23148	287	0.22068	248	0.22203	1.75397e-104
MAFG_MA0659.1	MAFG	MA0659.1	C_MAFF	2135	0.3225	454	0.31705	401	0.22203	2.57619e-103
TP63_MA0525.2	TP63	MA0525.2	C_TP63	1180	0.26219	196	0.24463	167	0.22072	2.18215e-92
Prdm15_MA1616.1	Prdm15	MA1616.1	C_Prdm15	3339	0.26614	581	0.24783	506	0.21894	3.30922e-114
Atf1_MA0604.1	Atf1	MA0604.1	C_Crem	632	0.41973	169	0.435	164	0.21887	9.37409e-75
GATA3_MA0037.3	GATA3	MA0037.3	C_GATA2	1212	0.24216	180	0.22528	147	0.21877	1.82432e-90
E2F3_MA0469.2	E2F3	MA0469.2	C_E2F2	426	0.23017	57	0.22683	54	0.21867	2.75508e-66
Tal1Gata1_MA0140.1	Tal1::Gata1	MA0140.1	C_Tal1::Gata1	1797	0.25323	265	0.24314	225	0.21838	9.81344e-94
Gfi1b_MA0483.1	Gfi1b	MA0483.1	C_Gfi1b	4438	0.26664	750	0.25225	651	0.21773	6.90433e-116
MEIS1_MA0498.2	MEIS1	MA0498.2	C_MEIS2	3128	0.27463	527	0.25368	453	0.2176	1.6194e-112
IKZF1_MA1508.1	IKZF1	MA1508.1	C_FEV	9071	0.34112	2091	0.33419	1954	0.21612	4.57195e-131
Cebpa_MA0102.1	Cebpa	MA0102.1	C_Cebpa	2973	0.33331	648	0.35062	611	0.2158	1.39633e-108
OLIG3_MA0827.1	OLIG3	MA0827.1	C_Atoh1	1156	0.2161	137	0.1995	116	0.21562	1.97567e-87
SOX10_MA0442.1	SOX10	MA0442.1	C_SOX10	6460	0.24509	983	0.2298	843	0.21505	1.71543e-126
GRHL2_MA1105.2	GRHL2	MA1105.2	C_GRHL2	2287	0.26218	379	0.24531	347	0.2147	3.17278e-101
NR2F2_MA1111.1	NR2F2	MA1111.1	C_NR2F2	2871	0.28477	484	0.26331	434	0.21459	1.02196e-105
SPI1_MA0080.5	SPI1	MA0080.5	C_SPI1	14013	0.34917	3305	0.34932	3136	0.21406	3.34811e-139
Nr2e3_MA0164.1	Nr2e3	MA0164.1	C_Nr2e3	853	0.27236	152	0.2556	125	0.21298	1.97217e-81
CEBPD_MA0836.1	CEBPD	MA0836.1	C_CEBPA	1808	0.34023	423	0.34296	402	0.21202	3.739e-91
ZNF24_MA1124.1	ZNF24	MA1124.1	C_ZNF24	4179	0.22249	552	0.20957	480	0.21095	4.21355e-112
NR2C1_MA1535.1	NR2C1	MA1535.1	C_NR2C2(var.2)	2820	0.28473	498	0.26462	436	0.20937	1.65163e-107
FOXK2_MA1103.2	FOXK2	MA1103.2	C_FOXP1	3477	0.21318	431	0.19916	353	0.20902	1.25134e-105
ZNF282_MA1154.1	ZNF282	MA1154.1	C_ZNF282	2995	0.29938	527	0.28926	462	0.20892	2.1762e-107
PAX3var.2_MA1546.1	PAX3(var.2)	MA1546.1	C_PAX3(var.2)	790	0.28023	144	0.26703	130	0.20844	7.5026e-80
Rarg_MA0859.1	Rarg	MA0859.1	C_Rarb	2663	0.26191	414	0.24492	349	0.20831	1.19048e-105
RBPJ_MA1116.1	RBPJ	MA1116.1	C_RBPJ	5901	0.27884	1002	0.24567	822	0.20826	6.81833e-121
NFYC_MA1644.1	NFYC	MA1644.1	C_NFYB	2164	0.25866	358	0.24852	294	0.20736	1.32704e-93
Atf3_MA0605.1	Atf3	MA0605.1	C_Atf3	937	0.36609	234	0.35596	218	0.20682	1.33498e-85
RFX2_MA0600.1	RFX2	MA0600.1	C_RFX2	2198	0.32385	467	0.30943	400	0.20613	5.1892e-101
Neurog1_MA0623.1	Neurog1	MA0623.1	C_Atoh1	1195	0.21691	153	0.20323	126	0.20578	1.02319e-83
ISL2_MA0914.1	ISL2	MA0914.1	C_ISL2	1502	0.23109	202	0.21939	167	0.20542	9.26221e-93
GFI1_MA0038.2	GFI1	MA0038.2	C_Gfi1b	2777	0.26929	463	0.2578	386	0.20475	4.52872e-100
OLIG2_MA0678.1	OLIG2	MA0678.1	C_Atoh1	1001	0.21263	116	0.19772	97	0.20328	4.003e-90
FOXL1_MA0033.1	FOXL1	MA0033.1	C_FOXL1	2818	0.18176	281	0.16682	227	0.20163	3.63908e-102
TFAP4var.2_MA1570.1	TFAP4(var.2)	MA1570.1	C_TFAP4(var.2)	1333	0.27319	216	0.26447	198	0.20158	2.78467e-88
Nkx3-2_MA0122.1	Nkx3-2	MA0122.1	C_Nkx3-2	2172	0.23861	327	0.22719	299	0.20122	1.9618e-99
CEBPB_MA0466.2	CEBPB	MA0466.2	C_CEBPA	1931	0.34386	456	0.34739	434	0.20044	1.11182e-94
RUNX3_MA0684.2	RUNX3	MA0684.2	C_RUNX3	3420	0.28773	632	0.27753	571	0.19866	2.26182e-104
CEBPE_MA0837.1	CEBPE	MA0837.1	C_CEBPA	1876	0.34363	444	0.34904	421	0.19825	2.0766e-95
OLIG1_MA0826.1	OLIG1	MA0826.1	C_Atoh1	1014	0.22739	124	0.20795	108	0.19737	1.94202e-80
FOXA2_MA0047.3	FOXA2	MA0047.3	C_FOXP1	3646	0.212	438	0.19671	364	0.19658	3.9441e-106
FOXI1_MA0042.1	FOXI1	MA0042.1	C_FOXI1	4560	0.20785	530	0.1953	443	0.19629	1.28735e-112
Ddit3Cebpa_MA0019.1	Ddit3::Cebpa	MA0019.1	C_Ddit3::Cebpa	1705	0.28844	326	0.27736	309	0.19469	7.05327e-88
NR2F1_MA0017.2	NR2F1	MA0017.2	C_NR2C2(var.2)	3398	0.28687	587	0.26989	515	0.19393	6.1137e-104
BATFJUN_MA0462.1	BATF::JUN	MA0462.1	C_Smad2::Smad3	8903	0.32132	1929	0.32135	1841	0.19306	6.87139e-134
HNF4Avar.2_MA1494.1	HNF4A(var.2)	MA1494.1	C_HNF4A(var.2)	1971	0.2765	341	0.25333	293	0.19026	2.46732e-95
NR4A1_MA1112.1	NR4A1	MA1112.1	C_NR2F2	2354	0.28359	409	0.26496	357	0.18974	1.25693e-94
NR1H4RXRA_MA1146.1	NR1H4::RXRA	MA1146.1	C_NR2F1(var.3)	1365	0.26501	221	0.25481	187	0.18901	5.18522e-82
TAL1TCF3_MA0091.1	TAL1::TCF3	MA0091.1	C_TAL1::TCF3	2198	0.26926	354	0.24291	293	0.18898	4.44595e-96
FOSL1JUND_MA1142.1	FOSL1::JUND	MA1142.1	C_Smad2::Smad3	9041	0.33813	2061	0.34602	1969	0.18879	4.61147e-126
ZNF410_MA0752.1	ZNF410	MA0752.1	C_ZNF410	2402	0.23279	330	0.22947	274	0.18875	1.08749e-90
Esrra_MA0592.2	Esrra	MA0592.2	C_Esrrg	2193	0.26278	342	0.2479	296	0.18823	2.57997e-93
YY1_MA0095.2	YY1	MA0095.2	C_YY1	2642	0.23717	388	0.22979	357	0.18694	2.15566e-100
TBP_MA0108.2	TBP	MA0108.2	C_TBP	2139	0.22651	259	0.21519	240	0.18428	4.35436e-94
MSGN1_MA1524.1	MSGN1	MA1524.1	C_MSGN1	1443	0.24667	219	0.24215	185	0.18392	4.71413e-86
TBP_MA0108.1	TBP	MA0108.1	C_TBP	2163	0.22546	259	0.21435	240	0.18235	6.76238e-96
BARHL1_MA0877.2	BARHL1	MA0877.2	C_BARHL1	284	0.28394	54	0.26729	46	0.18224	3.72878e-51
ZBTB26_MA1579.1	ZBTB26	MA1579.1	C_ZBTB26	4131	0.26806	708	0.25457	632	0.1815	1.11005e-108
TEAD4_MA0809.2	TEAD4	MA0809.2	C_TEAD4	3974	0.25505	618	0.24449	579	0.18036	5.49728e-105
Sox2_MA0143.3	Sox2	MA0143.3	C_Sox2	2662	0.25105	420	0.23769	352	0.17919	4.37759e-100
TGIF1_MA0796.1	TGIF1	MA0796.1	C_PKNOX2	2106	0.24955	308	0.23366	269	0.17911	1.22219e-93
MAFGNFE2L1_MA0089.1	MAFG::NFE2L1	MA0089.1	C_MAFG::NFE2L1	6016	0.29228	1111	0.28261	979	0.17814	1.96186e-115
GATA1TAL1_MA0140.2	GATA1::TAL1	MA0140.2	C_GATA1::TAL1	1887	0.23856	259	0.23631	230	0.17573	2.11607e-90
JDP2_MA0655.1	JDP2	MA0655.1	C_Smad2::Smad3	6553	0.3334	1476	0.34314	1424	0.17554	2.89261e-113
ZBTB32_MA1580.1	ZBTB32	MA1580.1	C_ZBTB32	2536	0.25069	382	0.23717	328	0.17439	1.10574e-91
JUNB_MA0490.2	JUNB	MA0490.2	C_Smad2::Smad3	9123	0.33045	2031	0.33912	1953	0.17335	2.27411e-121
NR4A2_MA0160.1	NR4A2	MA0160.1	C_NR2F2	2820	0.30341	516	0.28616	482	0.17268	5.21771e-101
NEUROG2_MA0669.1	NEUROG2	MA0669.1	C_NEUROG2	1455	0.23902	183	0.22847	165	0.17225	1.30751e-82
NFYA_MA0060.3	NFYA	MA0060.3	C_NFYB	1991	0.25778	330	0.25151	273	0.1709	5.16064e-93
NFE2L1_MA0089.2	NFE2L1	MA0089.2	C_BACH2	7289	0.34081	1649	0.34387	1595	0.16956	2.05551e-119
Rfx1_MA0509.1	Rfx1	MA0509.1	C_RFX2	2206	0.30878	446	0.29676	398	0.16951	4.15263e-90
ESRRB_MA0141.3	ESRRB	MA0141.3	C_Esrrg	2366	0.26532	369	0.25404	324	0.16823	3.66133e-90
MYBL1_MA0776.1	MYBL1	MA0776.1	C_MYBL1	332	0.26422	49	0.28642	51	0.16698	4.2935e-46
TGIF2LY_MA1572.1	TGIF2LY	MA1572.1	C_PKNOX2	1281	0.27265	195	0.25707	184	0.16634	2.75257e-81
FOSL1JUNB_MA1137.1	FOSL1::JUNB	MA1137.1	C_Smad2::Smad3	9031	0.33825	2101	0.35128	2044	0.16586	9.85037e-116
SPIB_MA0081.2	SPIB	MA0081.2	C_SPI1	11488	0.36841	2865	0.36841	2770	0.16576	1.0596e-127
ATOH7_MA1468.1	ATOH7	MA1468.1	C_Atoh1	1642	0.25065	240	0.2333	211	0.16475	1.68938e-82
CEBPG_MA0838.1	CEBPG	MA0838.1	C_CEBPA	1555	0.34661	377	0.34689	369	0.16435	1.65506e-81
NKX2-5_MA0063.2	NKX2-5	MA0063.2	C_NKX2-5	2324	0.24126	338	0.23398	306	0.1638	3.58176e-88
FOXE1_MA1487.1	FOXE1	MA1487.1	C_FOXE1	4559	0.21056	556	0.19934	470	0.16309	2.24213e-101
PPARARXRA_MA1148.1	PPARA::RXRA	MA1148.1	C_PPARA::RXRA	2956	0.27444	516	0.26627	446	0.16275	1.25573e-95
VDR_MA0693.2	VDR	MA0693.2	C_VDR	2062	0.2595	323	0.24533	286	0.16263	2.21184e-85
BATF3_MA0835.2	BATF3	MA0835.2	C_Smad2::Smad3	10283	0.33776	2318	0.34742	2269	0.16243	1.50557e-120
GATA3_MA0037.1	GATA3	MA0037.1	C_GATA3	2800	0.25284	428	0.2406	377	0.16214	3.66293e-95
MAFNFE2_MA0501.1	MAF::NFE2	MA0501.1	C_BACH2	6828	0.33706	1551	0.33803	1466	0.16136	6.984e-115
Tcf21_MA0832.1	Tcf21	MA0832.1	C_Tcf21	1845	0.29139	332	0.27743	290	0.16058	6.71946e-82
Nr1h3Rxra_MA0494.1	Nr1h3::Rxra	MA0494.1	C_Nr1h3::Rxra	2770	0.2713	458	0.2605	416	0.16021	1.65132e-91
Atoh1_MA0461.2	Atoh1	MA0461.2	C_Atoh1	1379	0.2221	165	0.21056	141	0.16004	4.18592e-80
OVOL1_MA1544.1	OVOL1	MA1544.1	C_OVOL1	473	0.25487	69	0.23763	63	0.15931	8.89022e-61
MYB_MA0100.3	MYB	MA0100.3	C_MYB	2126	0.26184	342	0.24936	303	0.15775	2.24061e-86
Ptf1a_MA1618.1	Ptf1a	MA1618.1	C_Ptf1a	3278	0.25851	501	0.23614	440	0.15758	1.24181e-100
PKNOX1_MA0782.1	PKNOX1	MA0782.1	C_PKNOX2	2185	0.25077	305	0.23684	280	0.15682	7.01577e-89
JUND_MA0491.2	JUND	MA0491.2	C_Smad2::Smad3	8778	0.33476	1981	0.34792	1924	0.15527	2.28593e-122
Esrrg_MA0643.1	Esrrg	MA0643.1	C_Esrrg	2250	0.26431	348	0.25202	319	0.15498	3.10557e-90
NR3C1_MA0113.2	NR3C1	MA0113.2	C_NR3C1	3530	0.26966	580	0.26101	513	0.15451	5.46905e-99
Nr2f6var.2_MA0728.1	Nr2f6(var.2)	MA0728.1	C_Rarb	2835	0.26367	446	0.25345	389	0.15451	2.16099e-91
TGIF2_MA0797.1	TGIF2	MA0797.1	C_PKNOX2	2088	0.2509	298	0.23807	276	0.15299	6.12878e-83
FOSL1JUN_MA1128.1	FOSL1::JUN	MA1128.1	C_Smad2::Smad3	9694	0.345	2279	0.35874	2225	0.15296	6.90671e-120
EBF1_MA0154.3	EBF1	MA0154.3	C_EBF1	2531	0.29995	436	0.27164	380	0.15277	2.26511e-88
PKNOX2_MA0783.1	PKNOX2	MA0783.1	C_PKNOX2	2442	0.24717	339	0.23388	311	0.15229	5.37636e-87
FOSL2JUNB_MA1138.1	FOSL2::JUNB	MA1138.1	C_Smad2::Smad3	8871	0.34687	2079	0.36188	2052	0.15197	7.96354e-112
JUNvar.2_MA0489.1	JUN(var.2)	MA0489.1	C_Smad2::Smad3	10241	0.33868	2325	0.35029	2274	0.15177	2.77512e-110
HNF4A_MA0114.4	HNF4A	MA0114.4	C_HNF4A	3062	0.24829	468	0.23112	418	0.15131	8.66182e-93
EHF_MA0598.3	EHF	MA0598.3	C_EHF	8726	0.37474	2242	0.3768	2156	0.15124	1.20557e-114
FOSBJUNB_MA1135.1	FOSB::JUNB	MA1135.1	C_Smad2::Smad3	8839	0.34758	2083	0.36329	2046	0.15061	5.45926e-119
FOSL2JUND_MA1144.1	FOSL2::JUND	MA1144.1	C_Smad2::Smad3	8645	0.34916	2050	0.3659	2024	0.14992	2.01397e-112
OVOL2_MA1545.1	OVOL2	MA1545.1	C_OVOL1	250	0.37874	58	0.37157	55	0.14972	4.33396e-38
FOSJUN_MA0099.3	FOS::JUN	MA0099.3	C_Smad2::Smad3	8591	0.3511	2059	0.36717	2019	0.14961	1.9689e-113
BATF_MA1634.1	BATF	MA1634.1	C_Smad2::Smad3	10045	0.34327	2310	0.3561	2277	0.14922	1.52627e-119
FOSJUNB_MA1134.1	FOS::JUNB	MA1134.1	C_Smad2::Smad3	8558	0.34831	2034	0.36428	1998	0.14777	9.21753e-115
FOSJUND_MA1141.1	FOS::JUND	MA1141.1	C_Smad2::Smad3	9672	0.34857	2299	0.36302	2249	0.14708	1.27397e-115
BATFJUN_MA0462.2	BATF::JUN	MA0462.2	C_Smad2::Smad3	10063	0.34326	2310	0.35655	2279	0.14694	7.45853e-117
FOS_MA0476.1	FOS	MA0476.1	C_Smad2::Smad3	9913	0.33924	2269	0.35322	2229	0.14613	4.35181e-126
FOSL2JUN_MA1130.1	FOSL2::JUN	MA1130.1	C_Smad2::Smad3	8951	0.34948	2135	0.36512	2084	0.14565	3.51498e-115
NFYB_MA0502.1	NFYB	MA0502.1	C_NFYB	1979	0.27346	329	0.27135	281	0.14501	1.20259e-80
Smad2Smad3_MA1622.1	Smad2::Smad3	MA1622.1	C_Smad2::Smad3	9953	0.34263	2288	0.35734	2269	0.14394	1.40048e-116
NFE2_MA0841.1	NFE2	MA0841.1	C_Smad2::Smad3	5637	0.33406	1257	0.34883	1239	0.14305	1.89949e-102
BACH2_MA1101.2	BACH2	MA1101.2	C_Smad2::Smad3	5919	0.33643	1360	0.34992	1324	0.14244	1.55411e-101
JUNJUNB_MA1132.1	JUN::JUNB	MA1132.1	C_Smad2::Smad3	7047	0.34158	1666	0.3573	1623	0.14181	5.20704e-110
PROX1_MA0794.1	PROX1	MA0794.1	C_PROX1	857	0.27248	163	0.27844	134	0.14107	3.65385e-64
NR1H2RXRA_MA0115.1	NR1H2::RXRA	MA0115.1	C_NR1H2::RXRA	2340	0.26255	348	0.26309	331	0.13957	1.70824e-84
FOSL1_MA0477.2	FOSL1	MA0477.2	C_Smad2::Smad3	9689	0.34144	2250	0.35645	2214	0.13946	8.52522e-111
JUNB_MA0490.1	JUNB	MA0490.1	C_Smad2::Smad3	10234	0.34344	2353	0.35824	2327	0.13883	2.17478e-116
RUNX2_MA0511.2	RUNX2	MA0511.2	C_RUNX2	2120	0.32079	453	0.32911	439	0.13878	4.55108e-79
Spi1_MA0080.3	Spi1	MA0080.3	C_SPI1	12076	0.37465	3068	0.37905	3000	0.13697	3.01748e-120
HNF4G_MA0484.2	HNF4G	MA0484.2	C_HNF4A	3072	0.24766	469	0.23253	421	0.1366	1.81115e-88
ZNF317_MA1593.1	ZNF317	MA1593.1	C_ZNF317	4184	0.28509	716	0.28517	663	0.13647	1.82997e-97
ZFP42_MA1651.1	ZFP42	MA1651.1	C_ZFP42	2383	0.24599	375	0.24552	359	0.13611	4.47737e-85
SPIB_MA0081.1	SPIB	MA0081.1	C_SPIB	4573	0.369	1142	0.37652	1120	0.13594	1.80113e-97
NEUROD2_MA0668.1	NEUROD2	MA0668.1	C_Atoh1	797	0.21687	94	0.20351	81	0.13586	8.98752e-51
RUNX3_MA0684.1	RUNX3	MA0684.1	C_RUNX2	2767	0.30001	554	0.30342	523	0.13528	3.53376e-88
HNF4G_MA0484.1	HNF4G	MA0484.1	C_HNF4G	4232	0.25654	695	0.24015	600	0.13385	4.57852e-94
NFIA_MA0670.1	NFIA	MA0670.1	C_NFIA	2242	0.22767	317	0.21649	301	0.13346	1.84941e-79
JUND_MA0491.1	JUND	MA0491.1	C_Smad2::Smad3	9440	0.34985	2228	0.36713	2223	0.13323	5.52076e-113
FOSL1_MA0477.1	FOSL1	MA0477.1	C_Smad2::Smad3	9763	0.34645	2275	0.36201	2258	0.13243	2.60531e-106
RFX7_MA1554.1	RFX7	MA1554.1	C_RFX7	966	0.28316	175	0.28366	161	0.13235	5.75108e-66
ESRRA_MA0592.3	ESRRA	MA0592.3	C_Esrrg	2974	0.26861	463	0.25329	433	0.13227	1.97276e-85
PBX2_MA1113.1	PBX2	MA1113.1	C_PBX3	2617	0.27176	446	0.27381	417	0.13162	9.60152e-85
SOX18_MA1563.1	SOX18	MA1563.1	C_SOX18	1540	0.28046	253	0.29486	223	0.13059	1.24578e-73
Rarbvar.2_MA0858.1	Rarb(var.2)	MA0858.1	C_Rarb(var.2)	2638	0.25977	410	0.24925	354	0.13011	2.60082e-81
JUNFOS_MA0099.1	JUN::FOS	MA0099.1	C_Smad2::Smad3	8824	0.35306	2058	0.36837	2047	0.13006	6.93942e-107
RXRAVDR_MA0074.1	RXRA::VDR	MA0074.1	C_RXRA::VDR	1400	0.26325	218	0.24765	182	0.13002	1.51181e-67
MAF_MA1520.1	MAF	MA1520.1	C_MAFF	2151	0.31349	437	0.3169	417	0.12907	3.3588e-79
TGIF2LX_MA1571.1	TGIF2LX	MA1571.1	C_PKNOX2	1410	0.25726	206	0.25009	186	0.1285	5.10424e-71
MITF_MA0620.2	MITF	MA0620.2	C_TFEB	1395	0.32025	283	0.32077	280	0.12802	1.61416e-66
NFIX_MA0671.1	NFIX	MA0671.1	C_NFIA	2014	0.22752	283	0.21933	262	0.12735	6.49953e-76
PPARGRXRA_MA0065.1	PPARG::RXRA	MA0065.1	C_PPARG::RXRA	2533	0.26985	404	0.26428	380	0.12511	6.19771e-82
ETV1_MA0761.2	ETV1	MA0761.2	C_EHF	8337	0.35901	2034	0.36119	1975	0.12498	1.68528e-108
HAND2_MA1638.1	HAND2	MA1638.1	C_Ptf1a	3275	0.25511	499	0.24262	466	0.12372	1.40897e-82
ETV2_MA0762.1	ETV2	MA0762.1	C_FEV	2362	0.36008	598	0.37166	598	0.12358	5.73397e-83
TEAD1_MA0090.3	TEAD1	MA0090.3	C_TEAD4	3603	0.24898	533	0.24063	506	0.12347	4.45567e-84
FOSL2_MA0478.1	FOSL2	MA0478.1	C_Smad2::Smad3	9723	0.3382	2198	0.35449	2168	0.12216	1.4106e-109
NR6A1_MA1541.1	NR6A1	MA1541.1	C_NR6A1	2615	0.25365	395	0.24911	357	0.12097	4.51658e-81
THAP11_MA1573.1	THAP11	MA1573.1	C_THAP11	3062	0.26074	487	0.25486	454	0.1209	2.64511e-88
TFAP4_MA0691.1	TFAP4	MA0691.1	C_MYF5	2515	0.30435	484	0.29421	412	0.12037	1.08402e-76
ZNF528_MA1597.1	ZNF528	MA1597.1	C_ZNF528	3695	0.29786	698	0.28682	640	0.11983	9.45606e-87
Nfe2l2_MA0150.2	Nfe2l2	MA0150.2	C_BACH2	6387	0.33767	1428	0.34138	1363	0.11959	5.18593e-107
TBXT_MA0009.2	TBXT	MA0009.2	C_TBX19	1139	0.22601	139	0.20939	125	0.11926	4.96114e-62
HNF4A_MA0114.1	HNF4A	MA0114.1	C_HNF4G	3273	0.26597	565	0.25238	491	0.11847	4.69471e-86
ZNF75D_MA1601.1	ZNF75D	MA1601.1	C_ZNF75D	4673	0.26376	742	0.24703	642	0.11819	2.27121e-89
NFYA_MA0060.1	NFYA	MA0060.1	C_NFYB	1868	0.28255	326	0.2883	285	0.11791	1.00439e-72
TCF21var.2_MA1568.1	TCF21(var.2)	MA1568.1	C_TCF21(var.2)	1164	0.21843	146	0.21926	129	0.11765	3.40262e-66
BHLHE22_MA0818.1	BHLHE22	MA0818.1	C_Atoh1	891	0.20625	96	0.19155	77	0.11736	9.67423e-55
EOMES_MA0800.1	EOMES	MA0800.1	C_TBX18	2435	0.227	308	0.22269	270	0.1168	1.33943e-78
ZNF382_MA1594.1	ZNF382	MA1594.1	C_ZNF382	2727	0.2712	426	0.2787	396	0.11677	2.38459e-75
GABPA_MA0062.3	GABPA	MA0062.3	C_EHF	8331	0.35792	2058	0.36188	2001	0.11584	6.15633e-107
NKX2-3_MA0672.1	NKX2-3	MA0672.1	C_NKX2-3	2332	0.21838	300	0.20853	266	0.11574	2.41995e-76
MITF_MA0620.3	MITF	MA0620.3	C_TFEB	1447	0.32019	293	0.32583	292	0.11529	4.34805e-68
Rxra_MA0512.1	Rxra	MA0512.1	C_Rxra	5023	0.2791	860	0.26929	784	0.11513	1.8726e-90
BACH2_MA1101.1	BACH2	MA1101.1	C_BACH2	8194	0.35094	1913	0.36203	1869	0.11413	1.19966e-107
USF2_MA0526.3	USF2	MA0526.3	C_TFEB	2732	0.28745	481	0.28863	482	0.11389	3.6275e-81
TEAD2_MA1121.1	TEAD2	MA1121.1	C_TEAD4	3301	0.24992	504	0.24478	483	0.11352	3.14646e-85
Hnf4a_MA0114.3	Hnf4a	MA0114.3	C_Hnf4a	2211	0.24044	338	0.22754	310	0.11332	2.43293e-76
E2F3_MA0469.3	E2F3	MA0469.3	C_E2F3	231	0.23469	39	0.24108	34	0.11247	7.00934e-34
TWIST1_MA1123.2	TWIST1	MA1123.2	C_Ptf1a	3455	0.23913	476	0.22461	430	0.11171	2.44881e-84
TWIST1_MA1123.1	TWIST1	MA1123.1	C_Ptf1a	3482	0.23883	485	0.22354	432	0.11156	1.26939e-80
OSR2_MA1646.1	OSR2	MA1646.1	C_OSR2	4198	0.28678	746	0.2895	712	0.11022	4.64458e-88
USF1_MA0093.3	USF1	MA0093.3	C_TFEB	2798	0.28742	487	0.28909	487	0.10912	5.35898e-84
NFYA_MA0060.2	NFYA	MA0060.2	C_NFYB	2074	0.25268	326	0.2561	281	0.10882	8.93513e-75
MZF1var.2_MA0057.1	MZF1(var.2)	MA0057.1	C_MZF1(var.2)	3820	0.30725	722	0.29768	640	0.10798	1.45237e-85
ELF3_MA0640.2	ELF3	MA0640.2	C_EHF	9301	0.35382	2221	0.35613	2188	0.10747	3.6045e-102
FOXH1_MA0479.1	FOXH1	MA0479.1	C_FOXH1	3271	0.21648	398	0.21101	388	0.10707	2.82459e-78
Gata1_MA0035.1	Gata1	MA0035.1	C_Gata1	7502	0.23978	1076	0.23342	969	0.10638	6.5973e-97
NEUROD1_MA1109.1	NEUROD1	MA1109.1	C_NEUROD1	3670	0.25653	587	0.24552	515	0.10188	4.62657e-83
Nr2f6_MA0677.1	Nr2f6	MA0677.1	C_Nr2f6	2885	0.27678	468	0.28549	447	0.10164	8.2892e-73
SCRT2_MA0744.2	SCRT2	MA0744.2	C_SCRT1	2205	0.234	301	0.2161	280	0.10161	4.48691e-72
Erg_MA0474.1	Erg	MA0474.1	C_EHF	10438	0.36011	2491	0.36452	2436	0.10129	5.81271e-103
NEUROG1_MA0623.2	NEUROG1	MA0623.2	C_Atoh1	1045	0.23604	134	0.23266	124	0.10121	4.77573e-57
NKX2-8_MA0673.1	NKX2-8	MA0673.1	C_NKX2-3	2314	0.22198	307	0.21194	275	0.10103	1.28842e-69
AR_MA0007.2	AR	MA0007.2	C_AR	3798	0.26402	605	0.26175	573	0.10086	1.05675e-81
HNF4A_MA0114.2	HNF4A	MA0114.2	C_HNF4G	4214	0.256	666	0.24449	593	0.09917	5.68494e-76
NFYB_MA0502.2	NFYB	MA0502.2	C_NFYB	2198	0.29515	402	0.29488	361	0.09912	2.64486e-69
SREBF1var.2_MA0829.2	SREBF1(var.2)	MA0829.2	C_SREBF2(var.2)	1461	0.26565	225	0.26671	221	0.09891	4.63981e-62
Rargvar.2_MA0860.1	Rarg(var.2)	MA0860.1	C_Rarg(var.2)	3051	0.26564	462	0.25762	443	0.09874	2.60022e-74
NFE2L2_MA0150.1	NFE2L2	MA0150.1	C_BACH2	4413	0.34479	980	0.34577	953	0.09873	1.77792e-85
MEIS2_MA0774.1	MEIS2	MA0774.1	C_MEIS2	2497	0.27549	420	0.26748	395	0.09861	4.74382e-73
MSC_MA0665.1	MSC	MA0665.1	C_MSC	2556	0.26951	422	0.26056	367	0.09843	1.74373e-73
ZBTB12_MA1649.1	ZBTB12	MA1649.1	C_ZBTB12	2589	0.2566	415	0.25864	381	0.09842	7.86936e-70
Myb_MA0100.1	Myb	MA0100.1	C_MYB	852	0.28227	154	0.26724	137	0.09826	7.08352e-50
ELF3_MA0640.1	ELF3	MA0640.1	C_ELF1	2483	0.38516	660	0.40023	676	0.09763	1.55377e-69
NEUROG2var.2_MA1642.1	NEUROG2(var.2)	MA1642.1	C_NEUROD1	3503	0.24903	539	0.23744	473	0.09745	9.74177e-79
MEIS3_MA0775.1	MEIS3	MA0775.1	C_MEIS2	2345	0.27399	379	0.26303	347	0.09729	3.03506e-65
ZBTB18_MA0698.1	ZBTB18	MA0698.1	C_ZBTB18	3763	0.2483	566	0.23795	502	0.09602	1.62374e-82
RARGvar.3_MA1553.1	RARG(var.3)	MA1553.1	C_RXRG(var.2)	1251	0.26139	182	0.25148	169	0.09554	4.69165e-62
ELF1_MA0473.3	ELF1	MA0473.3	C_EHF	8399	0.35227	1990	0.35838	1970	0.09551	3.82623e-99
ZNF140_MA1589.1	ZNF140	MA1589.1	C_ZNF140	3726	0.28232	706	0.30178	709	0.09525	8.72321e-71
ZNF274_MA1592.1	ZNF274	MA1592.1	C_ZNF274	2668	0.2393	379	0.23275	351	0.09516	1.54688e-72
ELF5_MA0136.2	ELF5	MA0136.2	C_ELF1	4057	0.37968	1070	0.39495	1074	0.0951	1.89457e-76
NR4A2RXRA_MA1147.1	NR4A2::RXRA	MA1147.1	C_NR2F1(var.3)	1258	0.25133	194	0.24588	164	0.09468	1.71255e-52
RARBvar.3_MA1552.1	RARB(var.3)	MA1552.1	C_RXRG(var.2)	1285	0.2644	194	0.25625	184	0.09464	2.87584e-54
RUNX1_MA0002.2	RUNX1	MA0002.2	C_RUNX2	5768	0.29029	1063	0.28569	999	0.09456	6.67351e-88
GATA2_MA0036.1	GATA2	MA0036.1	C_GATA2	8838	0.22306	1105	0.21831	1013	0.09385	4.6789e-93
NFIC_MA0161.1	NFIC	MA0161.1	C_NFIA	5351	0.23407	745	0.22832	700	0.09331	3.17334e-84
SCRT1_MA0743.2	SCRT1	MA0743.2	C_SCRT1	2024	0.21575	254	0.20767	246	0.09284	5.28984e-59
SMAD5_MA1557.1	SMAD5	MA1557.1	C_SMAD3	589	0.23865	84	0.24342	83	0.09267	2.00979e-35
Meis1_MA0498.1	Meis1	MA0498.1	C_Meis1	3877	0.30081	706	0.30269	655	0.09106	8.52566e-81
Crx_MA0467.1	Crx	MA0467.1	C_Crx	2583	0.1999	278	0.19256	239	0.09103	2.4676e-69
BACH1_MA1633.1	BACH1	MA1633.1	C_BACH2	8264	0.35323	1930	0.37054	1939	0.0907	1.10367e-90
FOSJUN_MA0099.2	FOS::JUN	MA0099.2	C_Smad2::Smad3	7905	0.35951	1886	0.38269	1919	0.0899	1.05633e-90
PPARD_MA1550.1	PPARD	MA1550.1	C_Nr2f6	2704	0.27443	449	0.28152	417	0.0897	4.50292e-68
Ar_MA0007.1	Ar	MA0007.1	C_Ar	1625	0.25021	246	0.23426	233	0.08962	6.5151e-59
Hand1Tcf3_MA0092.1	Hand1::Tcf3	MA0092.1	C_Hand1::Tcf3	2559	0.23943	379	0.24079	377	0.08878	2.83351e-69
MAFK_MA0496.3	MAFK	MA0496.3	C_BACH2	7792	0.33897	1706	0.34888	1696	0.0887	8.12634e-95
EBF1_MA0154.4	EBF1	MA0154.4	C_EBF1	4299	0.28373	724	0.26215	627	0.08867	7.25429e-80
SPI1_MA0080.2	SPI1	MA0080.2	C_EHF	4261	0.39984	1191	0.40883	1170	0.08833	2.75402e-78
SCRT2_MA0744.1	SCRT2	MA0744.1	C_SCRT1	1819	0.22719	228	0.21538	234	0.08805	5.1845e-61
EBF1_MA0154.1	EBF1	MA0154.1	C_EBF1	4395	0.28814	764	0.2701	646	0.08741	6.18007e-84
SCRT1_MA0743.1	SCRT1	MA0743.1	C_SCRT1	1846	0.22044	235	0.21138	221	0.08714	8.82389e-55
Esrrb_MA0141.2	Esrrb	MA0141.2	C_Esrrg	3125	0.26145	478	0.2567	449	0.08575	3.25176e-74
NFIC_MA0161.2	NFIC	MA0161.2	C_NFIC	2943	0.23842	428	0.23692	406	0.08568	9.94569e-70
OSR1_MA1542.1	OSR1	MA1542.1	C_OSR1	1392	0.24672	214	0.25132	190	0.08438	1.87547e-57
NR3C1_MA0113.3	NR3C1	MA0113.3	C_AR	1089	0.25694	174	0.2473	176	0.08387	3.79766e-47
SMAD3_MA0795.1	SMAD3	MA0795.1	C_SMAD3	820	0.27655	129	0.3071	123	0.08361	2.5099e-41
ELF1_MA0473.1	ELF1	MA0473.1	C_ELF1	6861	0.37487	1752	0.38804	1732	0.08323	6.92927e-87
Rxra_MA0512.2	Rxra	MA0512.2	C_Nr2f6	2481	0.2766	405	0.2884	405	0.0821	1.95827e-66
MZF1_MA0056.1	MZF1	MA0056.1	C_MZF1	16204	0.27294	2619	0.2597	2268	0.0814	1.42225e-103
Ebf2_MA1604.1	Ebf2	MA1604.1	C_EBF1	3794	0.28762	640	0.26944	549	0.08009	1.08436e-68
Esrrb_MA0141.1	Esrrb	MA0141.1	C_Esrrg	3097	0.26053	474	0.25654	443	0.07746	2.4341e-66
TFE3_MA0831.2	TFE3	MA0831.2	C_TFEB	1560	0.31558	318	0.33855	309	0.07647	3.52505e-59
PKNOX1_MA0782.2	PKNOX1	MA0782.2	C_PBX3	4209	0.30053	807	0.31343	779	0.0764	7.54642e-73
SREBF2_MA0596.1	SREBF2	MA0596.1	C_SREBF1	3074	0.27683	506	0.27272	462	0.07625	5.1614e-69
NR3C2_MA0727.1	NR3C2	MA0727.1	C_AR	1160	0.25792	187	0.2508	191	0.07609	8.8115e-44
NR2F1var.3_MA1538.1	NR2F1(var.3)	MA1538.1	C_NR2F1(var.3)	1579	0.2557	252	0.255	223	0.07564	1.16058e-53
Vdr_MA0693.1	Vdr	MA0693.1	C_Vdr	1874	0.25146	272	0.23847	236	0.07549	8.94382e-52
TFEC_MA0871.1	TFEC	MA0871.1	C_TFEB	1686	0.30415	330	0.31743	322	0.07406	4.98293e-52
Spz1_MA0111.1	Spz1	MA0111.1	C_Spz1	2121	0.28496	356	0.31681	322	0.07328	2.5678e-56
RXRB_MA0855.1	RXRB	MA0855.1	C_Nr2f6	2571	0.27628	414	0.28656	413	0.07323	5.16202e-59
ATOH1var.2_MA1467.1	ATOH1(var.2)	MA1467.1	C_ATOH1(var.2)	3647	0.27138	600	0.2609	516	0.0727	2.58907e-67
ESRRA_MA0592.1	ESRRA	MA0592.1	C_Esrrg	3356	0.274	550	0.26876	497	0.07243	5.02372e-68
RARAvar.2_MA0730.1	RARA(var.2)	MA0730.1	C_Rarb(var.2)	2812	0.26942	441	0.27295	399	0.07199	4.32064e-64
znf143_MA0088.1	znf143	MA0088.1	C_znf143	4722	0.25536	741	0.24555	637	0.07162	1.52073e-68
TBX2_MA0688.1	TBX2	MA0688.1	C_TBX18	2262	0.22392	274	0.22529	245	0.07107	2.00829e-56
Pax2_MA0067.1	Pax2	MA0067.1	C_Pax2	888	0.38083	214	0.39306	208	0.07072	2.13647e-36
NR2F6var.3_MA1539.1	NR2F6(var.3)	MA1539.1	C_NR2F1(var.3)	1411	0.2554	224	0.25389	193	0.07049	2.03616e-51
RXRG_MA0856.1	RXRG	MA0856.1	C_Nr2f6	2464	0.27633	401	0.28839	401	0.06963	5.03321e-57
NR2F1_MA0017.1	NR2F1	MA0017.1	C_NR2F1	3476	0.27368	597	0.28259	538	0.06739	8.29407e-63
USF2_MA0526.1	USF2	MA0526.1	C_TFEB	2744	0.27742	463	0.28789	464	0.06718	1.8272e-57
PPARG_MA0066.1	PPARG	MA0066.1	C_PPARG	2539	0.27455	414	0.2797	392	0.06707	1.4996e-55
TEAD1_MA0090.1	TEAD1	MA0090.1	C_TEAD1	3048	0.2438	418	0.24047	425	0.06604	3.24442e-61
ZKSCAN1_MA1585.1	ZKSCAN1	MA1585.1	C_ZKSCAN1	1505	0.22443	181	0.21934	173	0.06368	1.73742e-43
TFEB_MA0692.1	TFEB	MA0692.1	C_TFEB	1663	0.32346	331	0.3384	328	0.06312	3.17337e-50
MAFA_MA1521.1	MAFA	MA1521.1	C_MAFF	2161	0.324	454	0.33147	448	0.06147	3.72032e-47
RFX5_MA0510.1	RFX5	MA0510.1	C_RFX5	3769	0.28064	653	0.27934	609	0.06142	1.22488e-64
Bhlha15_MA0607.1	Bhlha15	MA0607.1	C_Bhlha15	2195	0.21713	267	0.20552	232	0.06077	1.86423e-48
PpargRxra_MA0065.2	Pparg::Rxra	MA0065.2	C_Pparg::Rxra	5753	0.2618	917	0.25871	806	0.05966	1.56338e-63
TBR1_MA0802.1	TBR1	MA0802.1	C_TBX18	2357	0.21662	286	0.21488	266	0.05896	2.9565e-46
Ets1_MA0098.2	Ets1	MA0098.2	C_EHF	8980	0.36146	2166	0.37303	2168	0.05887	4.85403e-76
NR2F1var.2_MA1537.1	NR2F1(var.2)	MA1537.1	C_Nr2f6	2751	0.28418	442	0.29932	435	0.0576	7.14995e-54
RARARXRA_MA0159.1	RARA::RXRA	MA0159.1	C_RARA::RXRA	2990	0.27203	478	0.27299	455	0.0567	1.75505e-55
FLI1_MA0475.1	FLI1	MA0475.1	C_EHF	7176	0.37655	1843	0.39191	1863	0.0566	5.33815e-71
EWSR1-FLI1_MA0149.1	EWSR1-FLI1	MA0149.1	C_EWSR1-FLI1	8795	0.28668	1585	0.28893	1546	0.05573	1.18406e-76
ERF_MA0760.1	ERF	MA0760.1	C_FEV	1716	0.38167	459	0.40745	463	0.05467	3.20438e-38
EBF1_MA0154.2	EBF1	MA0154.2	C_EBF1	5667	0.27589	904	0.26509	814	0.05414	1.18322e-64
ETV4_MA0764.2	ETV4	MA0764.2	C_EHF	10021	0.3486	2314	0.35929	2290	0.05319	4.02811e-73
USF2_MA0526.2	USF2	MA0526.2	C_ARNT2	1557	0.33954	322	0.35448	320	0.05056	3.69036e-44
EHF_MA0598.1	EHF	MA0598.1	C_EHF	7564	0.35722	1816	0.36824	1802	0.04978	6.81855e-67
RXRBvar.2_MA1555.1	RXRB(var.2)	MA1555.1	C_RXRG(var.2)	1355	0.2715	223	0.26827	206	0.04974	1.03717e-37
Gmeb1_MA0615.1	Gmeb1	MA0615.1	C_Gmeb1	309	0.29444	64	0.29686	55	0.04951	1.1138e-16
Bach1Mafk_MA0591.1	Bach1::Mafk	MA0591.1	C_BACH2	5839	0.35275	1348	0.36978	1331	0.04875	9.95408e-63
NR1D2_MA1532.1	NR1D2	MA1532.1	C_NR1D2	2940	0.25985	399	0.27506	381	0.04642	8.77787e-47
EBF3_MA1637.1	EBF3	MA1637.1	C_EBF1	3882	0.28051	626	0.2667	549	0.04619	3.05563e-44
Twist2_MA0633.1	Twist2	MA0633.1	C_Twist2	2598	0.19864	274	0.19708	239	0.04582	8.55896e-42
ETS1_MA0098.3	ETS1	MA0098.3	C_FEV	1771	0.37934	475	0.4039	488	0.04472	7.8935e-34
ESR2_MA0258.1	ESR2	MA0258.1	C_ESR2	3436	0.28085	564	0.29222	505	0.04428	8.22495e-43
ZNF341_MA1655.1	ZNF341	MA1655.1	C_ZNF341	3131	0.28592	560	0.29093	524	0.04423	2.12246e-46
FLI1_MA0475.2	FLI1	MA0475.2	C_FEV	1267	0.37456	345	0.4092	355	0.04317	1.96473e-25
RXRGvar.2_MA1556.1	RXRG(var.2)	MA1556.1	C_RXRG(var.2)	1658	0.27244	283	0.27007	257	0.04284	6.31846e-31
ERG_MA0474.2	ERG	MA0474.2	C_FEV	1379	0.37512	372	0.40865	384	0.04087	7.14534e-28
TP53_MA0106.1	TP53	MA0106.1	C_TP53	2536	0.23829	327	0.2325	310	0.04076	1.29038e-39
XBP1_MA0844.1	XBP1	MA0844.1	C_XBP1	1018	0.35678	225	0.37276	224	0.03942	2.34734e-25
USF1_MA0093.2	USF1	MA0093.2	C_TFEB	2367	0.29926	418	0.3185	421	0.03876	3.50965e-33
ESR1_MA0112.3	ESR1	MA0112.3	C_ESR2	1949	0.3094	324	0.33004	313	0.03829	4.88449e-32
MYF5_MA1641.1	MYF5	MA1641.1	C_MYF5	2739	0.29529	504	0.29529	448	0.03689	9.65328e-38
Nr5a2_MA0505.1	Nr5a2	MA0505.1	C_Nr5a2	3852	0.23594	507	0.23451	463	0.03665	1.19653e-42
Ptf1avar.2_MA1619.1	Ptf1a(var.2)	MA1619.1	C_MYF5	2770	0.29658	521	0.29759	472	0.03362	1.47577e-36
Ar_MA0007.3	Ar	MA0007.3	C_AR	1183	0.25305	191	0.25504	184	0.03197	9.74089e-21
TFE3_MA0831.1	TFE3	MA0831.1	C_ARNT2	1124	0.33376	230	0.36245	222	0.03197	1.32355e-16
THRB_MA1574.1	THRB	MA1574.1	C_Nr2f6	2815	0.26406	434	0.2756	408	0.03173	6.88348e-29
PBX3_MA1114.1	PBX3	MA1114.1	C_PBX3	5021	0.29376	897	0.3116	881	0.02825	8.80588e-41
ZNF143_MA0088.2	ZNF143	MA0088.2	C_ZNF143	3351	0.22362	442	0.22163	374	0.02758	1.03491e-28
THRBvar.3_MA1576.1	THRB(var.3)	MA1576.1	C_THRB(var.3)	2956	0.26848	451	0.27181	447	0.02602	6.31642e-23
ELF1_MA0473.2	ELF1	MA0473.2	C_ELF1	1863	0.37599	502	0.41441	524	0.02456	1.98746e-19
ZNF263_MA0528.1	ZNF263	MA0528.1	C_ZNF263	17937	0.28954	3124	0.29875	3096	0.02103	1.25077e-50
Nkx2-5var.2_MA0503.1	Nkx2-5(var.2)	MA0503.1	C_Nkx2-5(var.2)	3233	0.26131	535	0.26505	504	0.0207	2.01072e-21
TBX21_MA0690.1	TBX21	MA0690.1	C_TBX18	2614	0.2162	311	0.21933	280	0.02008	8.2889e-18
ESR2_MA0258.2	ESR2	MA0258.2	C_ESR1	3579	0.28649	615	0.29859	582	0.01857	3.51915e-16
BHLHA15var.2_MA1472.1	BHLHA15(var.2)	MA1472.1	C_Myod1	3346	0.25752	509	0.254	455	0.0184	1.65709e-17
ZNF135_MA1587.1	ZNF135	MA1587.1	C_ZNF135	5755	0.2211	699	0.22531	657	0.01823	1.07811e-27
SREBF2var.2_MA0828.1	SREBF2(var.2)	MA0828.1	C_SREBF2(var.2)	815	0.28648	144	0.32239	154	0.01807	5.18673e-10
EHF_MA0598.2	EHF	MA0598.2	C_ELF1	2717	0.34397	645	0.36969	658	0.01546	1.92236e-11
Mitf_MA0620.1	Mitf	MA0620.1	C_TFEB	1120	0.33065	237	0.3732	229	0.01486	3.62847e-06
PAX9_MA0781.1	PAX9	MA0781.1	C_PAX9	1115	0.2711	179	0.27286	169	0.01484	1.19343e-05
ZNF16_MA1654.1	ZNF16	MA1654.1	C_ZNF16	4170	0.24923	626	0.24723	581	0.01449	6.59451e-14
NFICTLX1_MA0119.1	NFIC::TLX1	MA0119.1	C_NFIB	2501	0.24982	392	0.25708	363	0.01295	2.13611e-08
ETV5_MA0765.2	ETV5	MA0765.2	C_EHF	3326	0.42594	996	0.45448	1034	0.01089	7.84611e-08
MLX_MA0663.1	MLX	MA0663.1	C_ARNT2	701	0.34682	153	0.37532	144	0.0107	0.0103689
NFICvar.2_MA1527.1	NFIC(var.2)	MA1527.1	C_NFIB	2018	0.26547	347	0.27771	329	0.00732	0.000324452
TEAD1_MA0090.2	TEAD1	MA0090.2	C_TEAD4	3419	0.21096	379	0.21457	407	0.00709	0.000795125
ATF6_MA1466.1	ATF6	MA1466.1	C_CREB3	1357	0.33454	289	0.36362	292	0.00316	0.45778
FEV_MA0156.2	FEV	MA0156.2	C_FEV	1173	0.38062	330	0.42817	347	0.00248	0.428104
CREB3_MA0638.1	CREB3	MA0638.1	C_CREB3	972	0.36384	225	0.39337	225	0.00244	0.530454
ZBED1_MA0749.1	ZBED1	MA0749.1	C_ZBED1	193	0.25239	26	0.25195	36	0.00161	0.447388
Srebf1var.2_MA0829.1	Srebf1(var.2)	MA0829.1	C_SREBF2(var.2)	843	0.26761	140	0.30495	145	0.00096	0.435682
TFEC_MA0871.2	TFEC	MA0871.2	C_ARNT2	1449	0.31475	271	0.33772	280	-0.00057	0.523435
NR1D1_MA1531.1	NR1D1	MA1531.1	C_NR1D2	2858	0.26576	401	0.28566	387	-0.00157	0.153044
NR1I2_MA1533.1	NR1I2	MA1533.1	C_Vdr	1669	0.24791	233	0.24687	225	-0.00277	0.519959
MLXIPL_MA0664.1	MLXIPL	MA0664.1	C_ARNT2	626	0.33913	132	0.37595	133	-0.00419	0.887705
INSM1_MA0155.1	INSM1	MA0155.1	C_INSM1	4687	0.26522	695	0.26282	617	-0.00613	4.75749e-05
ETV3_MA0763.1	ETV3	MA0763.1	C_FEV	1151	0.34111	280	0.38673	293	-0.00631	0.631891
ETV6_MA0645.1	ETV6	MA0645.1	C_EHF	3065	0.42858	912	0.46415	954	-0.00797	0.00371363
NR5A1_MA1540.1	NR5A1	MA1540.1	C_Nr5a2	2780	0.24477	368	0.2504	362	-0.00852	1.62783e-05
ZEB1_MA0103.1	ZEB1	MA0103.1	C_ZEB1	4615	0.20081	481	0.20761	457	-0.01013	7.92817e-12
MAX_MA0058.1	MAX	MA0058.1	C_MYC	1273	0.30092	228	0.32431	215	-0.01113	0.0006282
SREBF1_MA0595.1	SREBF1	MA0595.1	C_SREBF1	2737	0.26801	428	0.27156	418	-0.01128	1.34396e-07
YY1_MA0095.1	YY1	MA0095.1	C_YY1	4753	0.24176	697	0.25295	681	-0.01134	4.53369e-12
CREB1_MA0018.1	CREB1	MA0018.1	C_CREB1	655	0.38177	168	0.41027	176	-0.01228	0.0854157
Smad4_MA1153.1	Smad4	MA1153.1	C_Smad4	1997	0.22502	274	0.23879	272	-0.01565	1.7935e-09
YY2_MA0748.1	YY2	MA0748.1	C_YY2	671	0.27583	122	0.30522	128	-0.01578	1.43371e-06
GABPA_MA0062.1	GABPA	MA0062.1	C_GABPA	3122	0.37491	795	0.40689	828	-0.01682	1.26371e-18
BHLHE41_MA0636.1	BHLHE41	MA0636.1	C_ARNT2	560	0.38496	138	0.41733	139	-0.01709	9.16602e-05
Mafb_MA0117.1	Mafb	MA0117.1	C_Mafb	2090	0.34868	474	0.37406	488	-0.01807	1.83706e-12
THRBvar.2_MA1575.1	THRB(var.2)	MA1575.1	C_THRB(var.2)	1342	0.27447	221	0.28458	203	-0.01808	4.38877e-11
PAX1_MA0779.1	PAX1	MA0779.1	C_PAX9	998	0.24955	154	0.25209	147	-0.01946	2.31688e-10
E2F4_MA0470.2	E2F4	MA0470.2	C_E2F2	263	0.28225	48	0.29667	47	-0.02435	0.0114384
NFIB_MA1643.1	NFIB	MA1643.1	C_NFIB	3334	0.2563	527	0.26843	508	-0.02463	2.02152e-21
MAXMYC_MA0059.1	MAX::MYC	MA0059.1	C_MAX::MYC	1362	0.27377	223	0.29904	208	-0.02479	3.82274e-12
ZNF354C_MA0130.1	ZNF354C	MA0130.1	C_ZNF354C	5239	0.19187	551	0.19829	524	-0.02658	1.98483e-31
ZKSCAN5_MA1652.1	ZKSCAN5	MA1652.1	C_ZKSCAN5	10169	0.25574	1594	0.26631	1558	-0.02677	3.82091e-47
PAX5_MA0014.2	PAX5	MA0014.2	C_PAX5	2694	0.26039	417	0.27206	417	-0.02701	2.23378e-31
Atoh1_MA0461.1	Atoh1	MA0461.1	C_Atoh1	4019	0.23758	581	0.24085	540	-0.02905	3.10717e-33
TBX18_MA1565.1	TBX18	MA1565.1	C_TBX18	3687	0.22591	471	0.22643	429	-0.02972	1.30063e-30
ESR1_MA0112.2	ESR1	MA0112.2	C_ESR1	3917	0.27835	613	0.2958	610	-0.03127	5.08756e-37
NR2C2_MA0504.1	NR2C2	MA0504.1	C_Nr2f6	4516	0.26652	713	0.2801	689	-0.03337	2.00763e-44
RARARXRG_MA1149.1	RARA::RXRG	MA1149.1	C_RARA::RXRG	2952	0.26807	429	0.28734	437	-0.03422	1.58272e-33
TP53_MA0106.3	TP53	MA0106.3	C_TP63	1555	0.18879	156	0.19621	141	-0.03464	4.3635e-25
CREB3L1_MA0839.1	CREB3L1	MA0839.1	C_CREB3	1387	0.29822	267	0.31903	277	-0.03545	7.48184e-27
TP73_MA0861.1	TP73	MA0861.1	C_TP63	1497	0.19963	160	0.20433	141	-0.03555	3.40829e-22
ZNF449_MA1656.1	ZNF449	MA1656.1	C_ZNF449	4033	0.2606	594	0.27046	606	-0.03894	2.71107e-52
MAX_MA0058.2	MAX	MA0058.2	C_Myc	3473	0.22441	434	0.23456	407	-0.0391	7.27545e-41
SMAD2SMAD3SMAD4_MA0513.1	SMAD2::SMAD3::SMAD4	MA0513.1	C_SMAD2::SMAD3::SMAD4	4567	0.27685	744	0.32474	719	-0.03935	8.9555e-48
Znf281_MA1630.1	Znf281	MA1630.1	C_Wt1	6900	0.27499	1109	0.27781	1030	-0.04135	7.24384e-68
MXI1_MA1108.2	MXI1	MA1108.2	C_Twist2	4364	0.20625	470	0.21458	442	-0.04136	2.82834e-47
CENPB_MA0637.1	CENPB	MA0637.1	C_CENPB	432	0.25871	63	0.27266	61	-0.04401	5.92035e-12
ELF4_MA0641.1	ELF4	MA0641.1	C_ELF1	2459	0.34272	572	0.38266	608	-0.04545	3.22659e-42
ELK1_MA0028.1	ELK1	MA0028.1	C_ELK1	877	0.39625	259	0.44308	269	-0.04564	3.13918e-22
Hes2_MA0616.1	Hes2	MA0616.1	C_Hes2	1426	0.22416	179	0.22919	151	-0.04655	2.91243e-33
MAX_MA0058.3	MAX	MA0058.3	C_MYC	1062	0.28298	184	0.30993	174	-0.04875	1.64318e-26
SP2_MA0516.2	SP2	MA0516.2	C_SP2	5862	0.29458	1039	0.30729	1013	-0.04905	1.29253e-58
ELK4_MA0076.2	ELK4	MA0076.2	C_EHF	2540	0.40759	722	0.45542	769	-0.04909	1.44702e-50
Ascl2_MA0816.1	Ascl2	MA0816.1	C_Myod1	4310	0.23562	586	0.23909	547	-0.04948	1.29384e-55
ESR1_MA0112.1	ESR1	MA0112.1	C_ESR1	3050	0.26092	468	0.27365	472	-0.05015	1.22e-55
Myc_MA0147.2	Myc	MA0147.2	C_Myc	2904	0.23594	382	0.24748	355	-0.05058	6.42663e-48
THAP1_MA0597.1	THAP1	MA0597.1	C_THAP1	3677	0.24967	531	0.25775	493	-0.051	4.80762e-51
MGA_MA0801.1	MGA	MA0801.1	C_TBX4	3354	0.2291	432	0.23551	408	-0.05197	1.44538e-52
ZNF263_MA0528.2	ZNF263	MA0528.2	C_ZNF263	8020	0.29643	1441	0.31204	1433	-0.05379	4.19992e-70
PAX5_MA0014.3	PAX5	MA0014.3	C_PAX5	1234	0.28156	205	0.30011	195	-0.05586	3.01339e-36
ETS2_MA1484.1	ETS2	MA1484.1	C_FEV	1626	0.38519	435	0.43206	456	-0.06089	1.57643e-43
NKX2-2_MA1645.1	NKX2-2	MA1645.1	C_NKX2-2	4586	0.2544	794	0.28196	845	-0.06106	2.33227e-59
TBX15_MA0803.1	TBX15	MA0803.1	C_TBX4	2332	0.22042	278	0.22898	273	-0.06138	9.00996e-50
Tcf12_MA0521.1	Tcf12	MA0521.1	C_Myod1	5671	0.24132	821	0.24808	745	-0.06265	1.86787e-65
ELF2_MA1483.1	ELF2	MA1483.1	C_ELF1	2050	0.31957	441	0.35955	476	-0.06407	1.14507e-45
TBX20_MA0689.1	TBX20	MA0689.1	C_TBX18	3482	0.19559	337	0.19982	308	-0.06413	2.92321e-66
HES5_MA0821.1	HES5	MA0821.1	C_HES5	900	0.22843	104	0.23961	112	-0.06415	1.70348e-37
USF1_MA0093.1	USF1	MA0093.1	C_MYC	1123	0.29956	195	0.32771	188	-0.06448	6.5491e-41
ZNF682_MA1599.1	ZNF682	MA1599.1	C_ZNF682	5278	0.26043	744	0.25448	677	-0.06449	1.11055e-72
Mycn_MA0104.3	Mycn	MA0104.3	C_MYC	1266	0.29775	222	0.32796	217	-0.06539	5.40103e-49
ZBTB7A_MA0750.2	ZBTB7A	MA0750.2	C_ZBTB7A	3118	0.36462	767	0.39945	811	-0.0658	3.78319e-59
TBX4_MA0806.1	TBX4	MA0806.1	C_TBX4	2480	0.21959	296	0.23064	291	-0.06628	3.11573e-57
Myog_MA0500.1	Myog	MA0500.1	C_Myod1	5706	0.24194	829	0.24928	754	-0.06714	3.33504e-76
ETV4_MA0764.1	ETV4	MA0764.1	C_FEV	951	0.37702	266	0.4365	290	-0.06816	1.01222e-39
FERD3L_MA1485.1	FERD3L	MA1485.1	C_FERD3L	2305	0.27312	391	0.29266	398	-0.0706	4.44272e-63
MYOG_MA0500.2	MYOG	MA0500.2	C_Myod1	3433	0.23099	473	0.2383	421	-0.07126	7.67258e-67
SP1_MA0079.3	SP1	MA0079.3	C_SP2	12901	0.32356	2520	0.34509	2535	-0.0724	1.15124e-97
Pax5_MA0014.1	Pax5	MA0014.1	C_Pax5	2156	0.27726	376	0.30235	407	-0.07458	5.01415e-58
TFAP2C_MA0524.1	TFAP2C	MA0524.1	C_TFAP2C	6448	0.26294	982	0.27082	920	-0.0753	1.36576e-79
TEAD3_MA0808.1	TEAD3	MA0808.1	C_TEAD4	2634	0.21788	296	0.22484	318	-0.07546	1.35758e-57
CREB3L4_MA1474.1	CREB3L4	MA1474.1	C_CREB3	1241	0.32539	250	0.36118	250	-0.07786	1.4284e-52
KLF5_MA0599.1	KLF5	MA0599.1	C_KLF4	11162	0.31815	2089	0.33681	2118	-0.08126	9.52955e-95
GLIS1_MA0735.1	GLIS1	MA0735.1	C_GLIS1	1279	0.2399	169	0.25835	163	-0.08158	2.18831e-50
ELK3_MA0759.1	ELK3	MA0759.1	C_FEV	1003	0.39809	301	0.45857	323	-0.08234	2.52956e-53
TFAP2A_MA0003.4	TFAP2A	MA0003.4	C_TFAP2A	4550	0.25796	686	0.27459	677	-0.084	3.09257e-78
MYCN_MA0104.4	MYCN	MA0104.4	C_MYC	1000	0.30688	182	0.33525	183	-0.0841	1.89567e-51
Myod1_MA0499.1	Myod1	MA0499.1	C_Myod1	5550	0.22812	721	0.23635	663	-0.08466	1.2259e-76
E2F2_MA0864.2	E2F2	MA0864.2	C_E2F2	305	0.25982	48	0.27927	53	-0.08592	1.51595e-26
KLF13_MA0657.1	KLF13	MA0657.1	C_KLF13	2634	0.26404	392	0.2947	396	-0.08646	2.37472e-68
NHLH1_MA0048.1	NHLH1	MA0048.1	C_Myod1	3842	0.26579	597	0.27515	566	-0.08707	1.24839e-80
TP53_MA0106.2	TP53	MA0106.2	C_TP63	2791	0.18832	272	0.19937	255	-0.08713	4.83817e-67
NFIXvar.2_MA1528.1	NFIX(var.2)	MA1528.1	C_NFIB	2179	0.24519	336	0.26644	333	-0.08754	2.11723e-62
TFAP2A_MA0003.2	TFAP2A	MA0003.2	C_TFAP2C	5308	0.2621	806	0.27482	775	-0.08758	5.31685e-83
MAZ_MA1522.1	MAZ	MA1522.1	C_ZNF148	7672	0.29112	1252	0.30156	1239	-0.08763	2.7408e-96
Tbxt_MA0009.1	Tbxt	MA0009.1	C_Tbxt	1946	0.18319	161	0.19305	151	-0.08781	1.51548e-55
Gabpa_MA0062.2	Gabpa	MA0062.2	C_ZBTB7A	1812	0.41842	523	0.47318	567	-0.08839	1.36205e-57
E2F1_MA0024.1	E2F1	MA0024.1	C_E2F1	465	0.29597	89	0.30216	86	-0.08973	5.12081e-35
TBX1_MA0805.1	TBX1	MA0805.1	C_TBX4	3278	0.20751	361	0.21897	346	-0.09024	3.54849e-76
Zic2_MA1629.1	Zic2	MA1629.1	C_Zic2	6422	0.25659	946	0.27008	975	-0.09269	8.77163e-85
Arntl_MA0603.1	Arntl	MA0603.1	C_ARNT2	908	0.30559	167	0.34551	162	-0.09318	2.37372e-48
Creb3l2_MA0608.1	Creb3l2	MA0608.1	C_Creb3l2	1000	0.28807	164	0.32816	170	-0.09351	7.4808e-53
PLAGL2_MA1548.1	PLAGL2	MA1548.1	C_PLAGL2	2545	0.23967	346	0.25011	315	-0.09423	1.64373e-66
E2F6_MA0471.1	E2F6	MA0471.1	C_E2F6	6969	0.25175	1008	0.26542	1019	-0.09633	1.3467e-93
ARNT2_MA1464.1	ARNT2	MA1464.1	C_ARNT2	860	0.31607	165	0.35388	165	-0.09745	1.4233e-46
BHLHE40_MA0464.2	BHLHE40	MA0464.2	C_ARNT2	689	0.29839	124	0.33458	129	-0.09748	1.75659e-49
Wt1_MA1627.1	Wt1	MA1627.1	C_Wt1	9400	0.27888	1555	0.29453	1497	-0.09899	9.29236e-101
SP1_MA0079.2	SP1	MA0079.2	C_SP2	12330	0.30187	2213	0.32141	2193	-0.09905	1.82617e-107
ZBTB6_MA1581.1	ZBTB6	MA1581.1	C_ZBTB6	4907	0.21427	568	0.2282	563	-0.10123	1.80121e-88
GCM1_MA0646.1	GCM1	MA0646.1	C_GCM1	1386	0.20322	150	0.21245	139	-0.10359	2.4455e-68
GLIS3_MA0737.1	GLIS3	MA0737.1	C_GLIS3	1901	0.20826	205	0.22122	187	-0.10373	2.21623e-67
ZNF740_MA0753.1	ZNF740	MA0753.1	C_ZNF740	3934	0.21796	435	0.22767	384	-0.10398	6.42491e-82
Znf423_MA0116.1	Znf423	MA0116.1	C_Znf423	2330	0.24209	323	0.25332	320	-0.10509	1.48807e-71
HES6_MA1493.1	HES6	MA1493.1	C_HES6	1164	0.23246	144	0.25255	148	-0.10582	4.83689e-57
ETV1_MA0761.1	ETV1	MA0761.1	C_FEV	887	0.389	257	0.45551	283	-0.10645	1.3362e-51
MYOD1_MA0499.2	MYOD1	MA0499.2	C_MYOD1	3782	0.19778	380	0.20789	348	-0.10733	2.86007e-84
KLF4_MA0039.4	KLF4	MA0039.4	C_KLF4	13223	0.27937	2111	0.2945	2149	-0.10996	3.73223e-110
Hic1_MA0739.1	Hic1	MA0739.1	C_Hic1	3205	0.18468	304	0.19398	322	-0.10997	1.77123e-79
HINFP_MA0131.1	HINFP	MA0131.1	C_HINFP	252	0.35583	62	0.38672	70	-0.11022	1.49396e-26
HES7_MA0822.1	HES7	MA0822.1	C_HES5	827	0.23384	104	0.26072	125	-0.11109	3.57796e-52
ZBTB33_MA0527.1	ZBTB33	MA0527.1	C_ZBTB33	774	0.26124	124	0.29741	139	-0.1115	1.21452e-49
TBX6_MA1567.1	TBX6	MA1567.1	C_TBX4	2898	0.18477	255	0.19468	247	-0.11313	1.18973e-81
BHLHE22var.2_MA1635.1	BHLHE22(var.2)	MA1635.1	C_Myod1	3999	0.24141	575	0.25399	534	-0.1139	5.3369e-86
Plagl1_MA1615.1	Plagl1	MA1615.1	C_Plagl1	5601	0.25332	803	0.26641	793	-0.114	2.02107e-89
TP63_MA0525.1	TP63	MA0525.1	C_TP63	3433	0.20093	352	0.21298	340	-0.11475	1.52924e-81
NHLH1_MA0048.2	NHLH1	MA0048.2	C_Myod1	3790	0.23623	503	0.24882	470	-0.11658	1.67388e-88
HIC2_MA0738.1	HIC2	MA0738.1	C_HIC2	3036	0.20189	338	0.21531	351	-0.11686	1.83696e-82
ZNF148_MA1653.1	ZNF148	MA1653.1	C_ZNF148	11193	0.31217	2042	0.33623	2099	-0.11953	7.87459e-113
ELK1_MA0028.2	ELK1	MA0028.2	C_FEV	972	0.40469	284	0.46868	311	-0.12053	3.04634e-60
Klf4_MA0039.2	Klf4	MA0039.2	C_KLF4	9996	0.29478	1688	0.31602	1710	-0.12138	6.56362e-114
ZNF684_MA1600.1	ZNF684	MA1600.1	C_ZNF684	4664	0.25439	736	0.28299	833	-0.12208	1.50654e-95
FIGLA_MA0820.1	FIGLA	MA0820.1	C_FIGLA	2650	0.17252	211	0.18503	194	-0.1242	4.21103e-80
Zic1Zic2_MA1628.1	Zic1::Zic2	MA1628.1	C_Zic2	5796	0.24555	835	0.26455	852	-0.12764	1.96779e-97
SP2_MA0516.1	SP2	MA0516.1	C_SP2	11725	0.3252	2328	0.35725	2411	-0.1281	4.80114e-118
NHLH2_MA1529.1	NHLH2	MA1529.1	C_NHLH2	3151	0.23598	416	0.24942	392	-0.13053	3.58546e-88
Myc_MA0147.1	Myc	MA0147.1	C_MYC	1349	0.27505	218	0.30955	214	-0.13069	1.194e-79
Mycn_MA0104.2	Mycn	MA0104.2	C_MYC	1439	0.28934	254	0.32305	254	-0.1316	4.00269e-72
SP1_MA0079.1	SP1	MA0079.1	C_SP1	5671	0.27145	874	0.29728	914	-0.13188	6.31469e-100
E2F6_MA0471.2	E2F6	MA0471.2	C_E2F6	5766	0.28978	1007	0.31519	1086	-0.13348	5.46871e-101
Tcfcp2l1_MA0145.1	Tcfcp2l1	MA0145.1	C_Tcfcp2l1	3609	0.22784	446	0.24173	477	-0.13513	7.6716e-88
TFAP2B_MA0811.1	TFAP2B	MA0811.1	C_TFAP2C	2876	0.2597	440	0.28305	442	-0.13718	4.19026e-94
Tcfcp2l1_MA0145.2	Tcfcp2l1	MA0145.2	C_Tcfcp2l1	3644	0.22715	450	0.24132	480	-0.13753	2.10309e-91
ZNF460_MA1596.1	ZNF460	MA1596.1	C_ZNF460	10921	0.24007	1481	0.26241	1548	-0.13887	3.36891e-113
ASCL1_MA1100.2	ASCL1	MA1100.2	C_Myod1	3794	0.20512	451	0.21757	434	-0.14066	1.68492e-95
PLAG1_MA0163.1	PLAG1	MA0163.1	C_PLAG1	4975	0.26135	767	0.27892	767	-0.14075	1.35893e-107
TFAP2Cvar.2_MA0814.2	TFAP2C(var.2)	MA0814.2	C_TFAP2A	4983	0.24887	691	0.27349	735	-0.14135	3.65321e-103
ZNF740_MA0753.2	ZNF740	MA0753.2	C_ZNF740	6305	0.24999	853	0.26648	817	-0.14206	9.88107e-111
CLOCK_MA0819.1	CLOCK	MA0819.1	C_CLOCK	1290	0.21218	139	0.22567	138	-0.1424	7.91291e-71
ZSCAN29_MA1602.1	ZSCAN29	MA1602.1	C_ZSCAN29	1268	0.2322	155	0.24766	167	-0.14275	2.29202e-72
Tcf3_MA0522.1	Tcf3	MA0522.1	C_Myod1	7600	0.21002	900	0.22211	878	-0.14386	1.72701e-111
TFAP2Bvar.2_MA0812.1	TFAP2B(var.2)	MA0812.1	C_TFAP2A	2633	0.25268	372	0.26831	398	-0.14424	5.89855e-91
TFAP2A_MA0003.3	TFAP2A	MA0003.3	C_TFAP2A	3017	0.25083	420	0.26681	453	-0.14508	1.93694e-91
MYC_MA0147.3	MYC	MA0147.3	C_MYC	1655	0.27001	252	0.30262	243	-0.1472	2.57414e-83
TFAP2Avar.2_MA0810.1	TFAP2A(var.2)	MA0810.1	C_TFAP2C	3341	0.27011	526	0.29551	548	-0.15035	1.18256e-93
GCM2_MA0767.1	GCM2	MA0767.1	C_GCM2	1278	0.2032	140	0.21811	122	-0.15074	7.1948e-76
Klf1_MA0493.1	Klf1	MA0493.1	C_KLF4	8294	0.24986	1142	0.26688	1116	-0.15098	3.42164e-115
HEY2_MA0649.1	HEY2	MA0649.1	C_HEY2	929	0.27243	143	0.29631	146	-0.15142	2.21565e-70
SP4_MA0685.1	SP4	MA0685.1	C_SP1	5245	0.30881	948	0.34615	1005	-0.15238	2.34724e-100
VEZF1_MA1578.1	VEZF1	MA1578.1	C_ZNF740	2624	0.19542	252	0.20784	239	-0.1531	2.78867e-96
ASCL1_MA1100.1	ASCL1	MA1100.1	C_Myod1	6360	0.21564	786	0.22956	769	-0.15323	6.28274e-111
SP1_MA0079.4	SP1	MA0079.4	C_SP1	5656	0.30894	1031	0.34641	1094	-0.1534	5.20888e-107
TFAP2Bvar.3_MA0813.1	TFAP2B(var.3)	MA0813.1	C_TFAP2C(var.3)	2817	0.25619	389	0.28364	411	-0.15372	9.05355e-94
TFAP2Avar.3_MA0872.1	TFAP2A(var.3)	MA0872.1	C_TFAP2C(var.3)	2662	0.25362	347	0.27843	368	-0.15402	3.34709e-96
TFAP2Cvar.2_MA0814.1	TFAP2C(var.2)	MA0814.1	C_TFAP2A	2166	0.24002	288	0.25752	320	-0.15564	3.67663e-91
TFAP2E_MA1569.1	TFAP2E	MA1569.1	C_TFAP2A	2547	0.26055	381	0.27981	396	-0.15838	2.67427e-88
ZBTB7C_MA0695.1	ZBTB7C	MA0695.1	C_ZBTB7B	1941	0.20548	208	0.22235	214	-0.15842	1.6545e-88
TFAP2C_MA0524.2	TFAP2C	MA0524.2	C_TFAP2C	2933	0.24586	415	0.26869	419	-0.15857	3.32728e-95
Arnt_MA0004.1	Arnt	MA0004.1	C_MYC	2246	0.25853	326	0.29051	319	-0.15973	4.30207e-93
Mycn_MA0104.1	Mycn	MA0104.1	C_MYC	2246	0.25853	326	0.29051	319	-0.15973	4.30207e-93
MXI1_MA1108.1	MXI1	MA1108.1	C_MYC	1372	0.27521	213	0.30645	213	-0.16279	6.94867e-82
SP8_MA0747.1	SP8	MA0747.1	C_SP3	7568	0.25589	1078	0.28182	1075	-0.16444	4.444e-120
SPDEF_MA0686.1	SPDEF	MA0686.1	C_SPDEF	1343	0.2726	220	0.31245	226	-0.16677	6.50912e-82
MNT_MA0825.1	MNT	MA0825.1	C_MYC	1260	0.26003	178	0.28955	173	-0.16843	2.72309e-77
SPI1_MA0080.1	SPI1	MA0080.1	C_SPI1	2508	0.34464	588	0.39957	642	-0.16896	8.94835e-100
Klf12_MA0742.1	Klf12	MA0742.1	C_Klf12	3966	0.2736	636	0.3085	664	-0.17032	5.10445e-103
EGR1_MA0162.2	EGR1	MA0162.2	C_EGR1	11563	0.28915	1952	0.31884	2014	-0.17094	9.01977e-130
Mlxip_MA0622.1	Mlxip	MA0622.1	C_MYC	1345	0.2377	176	0.25935	172	-0.17124	2.59935e-81
REST_MA0138.1	REST	MA0138.1	C_REST	5975	0.21488	664	0.23163	692	-0.17147	3.92027e-110
ETV5_MA0765.1	ETV5	MA0765.1	C_FEV	643	0.40655	184	0.48696	207	-0.17211	2.11158e-65
TFAP2Cvar.3_MA0815.1	TFAP2C(var.3)	MA0815.1	C_TFAP2C(var.3)	2507	0.25248	335	0.28115	364	-0.17234	2.98389e-99
TBX3_MA1566.1	TBX3	MA1566.1	C_TBX4	3583	0.19198	338	0.20767	343	-0.17361	3.27616e-110
ZBTB7B_MA0694.1	ZBTB7B	MA0694.1	C_ZBTB7B	1667	0.19126	156	0.20807	157	-0.17389	7.80149e-90
ZFP57_MA1583.1	ZFP57	MA1583.1	C_ZFP57	546	0.28878	91	0.31998	106	-0.17422	8.33855e-63
KLF2_MA1515.1	KLF2	MA1515.1	C_KLF4	7836	0.29268	1326	0.32117	1384	-0.17632	9.92112e-121
SP9_MA1564.1	SP9	MA1564.1	C_SP3	6716	0.30398	1208	0.34012	1259	-0.17984	6.04701e-117
REST_MA0138.2	REST	MA0138.2	C_REST	4728	0.20769	515	0.22697	534	-0.17988	7.68635e-116
Npas2_MA0626.1	Npas2	MA0626.1	C_MYC	1416	0.21556	154	0.23497	147	-0.18195	5.16545e-85
SP3_MA0746.2	SP3	MA0746.2	C_SP3	6982	0.29992	1259	0.33712	1324	-0.18543	3.198e-117
KLF16_MA0741.1	KLF16	MA0741.1	C_SP3	9323	0.26865	1406	0.29687	1423	-0.18834	6.26065e-129
KLF14_MA0740.1	KLF14	MA0740.1	C_SP3	3991	0.29986	710	0.34259	757	-0.18903	6.15319e-111
ELK4_MA0076.1	ELK4	MA0076.1	C_ZBTB7A	680	0.38017	183	0.46132	204	-0.19231	7.96176e-74
ARNTHIF1A_MA0259.1	ARNT::HIF1A	MA0259.1	C_HIF1A	595	0.25823	81	0.28797	92	-0.19617	7.73781e-68
TFAP2A_MA0003.1	TFAP2A	MA0003.1	C_TFAP2A	5286	0.25291	767	0.27516	790	-0.19658	7.08869e-121
EGR4_MA0733.1	EGR4	MA0733.1	C_EGR2	3773	0.23111	470	0.2496	466	-0.19659	8.19685e-111
Hes1_MA1099.1	Hes1	MA1099.1	C_HEY2	859	0.28542	149	0.32573	154	-0.19837	9.11101e-76
Tcfl5_MA0632.1	Tcfl5	MA0632.1	C_Bhlhe40	345	0.34908	65	0.4246	69	-0.19884	2.20132e-59
GLI2_MA0734.1	GLI2	MA0734.1	C_GLI2	2280	0.19947	245	0.22303	259	-0.206	2.4119e-104
RUNX2_MA0511.1	RUNX2	MA0511.1	C_RUNX2	10254	0.21006	1138	0.23457	1118	-0.20845	1.53629e-134
MTF1_MA0863.1	MTF1	MA0863.1	C_MTF1	1920	0.21441	211	0.23391	222	-0.20871	4.85097e-92
SP3_MA0746.1	SP3	MA0746.1	C_SP3	10449	0.25423	1478	0.27993	1489	-0.20912	2.27581e-138
HES1_MA1099.2	HES1	MA1099.2	C_HEY2	1154	0.30778	197	0.34909	214	-0.21226	8.93788e-87
E2F3_MA0469.1	E2F3	MA0469.1	C_E2F6	5931	0.24609	810	0.27494	895	-0.21898	1.59191e-121
Zfx_MA0146.1	Zfx	MA0146.1	C_Zfx	5949	0.27449	914	0.30249	997	-0.2192	3.02223e-124
ZIC3_MA0697.1	ZIC3	MA0697.1	C_ZIC4	3049	0.23581	381	0.26039	454	-0.21956	1.87988e-107
Zfx_MA0146.2	Zfx	MA0146.2	C_Zfx	5963	0.27441	914	0.30249	997	-0.21972	1.28185e-129
ZIC4_MA0751.1	ZIC4	MA0751.1	C_ZIC4	2835	0.23736	368	0.26728	423	-0.22102	8.03829e-106
ZBTB7A_MA0750.1	ZBTB7A	MA0750.1	C_ZBTB7A	1762	0.20691	198	0.22428	194	-0.22174	1.20591e-97
HIF1A_MA1106.1	HIF1A	MA1106.1	C_HIF1A	677	0.25114	90	0.2801	97	-0.22254	3.51033e-83
Ptf1avar.3_MA1620.1	Ptf1a(var.3)	MA1620.1	C_Ptf1a(var.3)	2999	0.15543	174	0.17556	169	-0.2229	8.20431e-109
ZIC1_MA0696.1	ZIC1	MA0696.1	C_ZIC4	3080	0.23877	418	0.26801	484	-0.22302	2.16826e-109
GLIS2_MA0736.1	GLIS2	MA0736.1	C_GLIS2	2033	0.21682	215	0.24158	234	-0.22596	1.54251e-97
KLF11_MA1512.1	KLF11	MA1512.1	C_SP3	8368	0.24894	1118	0.27837	1148	-0.23689	6.79196e-136
KLF6_MA1517.1	KLF6	MA1517.1	C_KLF4	5338	0.28161	854	0.32413	889	-0.24243	3.14673e-126
Rbpjl_MA1621.1	Rbpjl	MA1621.1	C_Ptf1a(var.3)	3045	0.15153	171	0.1754	171	-0.24477	1.61411e-110
KLF3_MA1516.1	KLF3	MA1516.1	C_Klf12	4234	0.29328	716	0.34504	809	-0.24547	3.76638e-117
MSANTD3_MA1523.1	MSANTD3	MA1523.1	C_MSANTD3	4562	0.19193	426	0.21577	453	-0.24663	7.45352e-121
Bhlhe40_MA0464.1	Bhlhe40	MA0464.1	C_Bhlhe40	4061	0.17976	342	0.20198	340	-0.2471	7.49511e-123
TFDP1_MA1122.1	TFDP1	MA1122.1	C_E2F6	2887	0.28047	453	0.30992	514	-0.24751	1.18307e-118
ZIC5_MA1584.1	ZIC5	MA1584.1	C_ZIC4	2790	0.25517	394	0.28729	450	-0.2497	6.74197e-112
HEY1_MA0823.1	HEY1	MA0823.1	C_HEY2	1262	0.21837	144	0.25028	151	-0.26002	3.64809e-100
EGR3_MA0732.1	EGR3	MA0732.1	C_EGR2	4332	0.24531	562	0.27028	576	-0.26126	3.06851e-127
HES2_MA0616.2	HES2	MA0616.2	C_HEY2	1049	0.243	139	0.27926	145	-0.26252	8.03612e-92
Egr1_MA0162.1	Egr1	MA0162.1	C_EGR2	4163	0.2443	557	0.28041	564	-0.263	9.90003e-122
EGR2_MA0472.2	EGR2	MA0472.2	C_EGR2	3034	0.24104	418	0.27273	437	-0.26362	3.68182e-121
ASCL1var.2_MA1631.1	ASCL1(var.2)	MA1631.1	C_TCF3	5121	0.15517	368	0.17716	395	-0.26982	7.78318e-134
CTCF_MA0139.1	CTCF	MA0139.1	C_CTCF	5632	0.28209	938	0.3454	1227	-0.27182	8.75802e-139
E2F1_MA0024.3	E2F1	MA0024.3	C_E2F1	326	0.23977	43	0.27114	44	-0.27519	7.69232e-70
KLF15_MA1513.1	KLF15	MA1513.1	C_KLF15	6476	0.34127	1307	0.4004	1523	-0.27878	8.0291e-138
GLI3_MA1491.1	GLI3	MA1491.1	C_GLI3	5046	0.18739	455	0.21283	439	-0.28064	1.15697e-129
RREB1_MA0073.1	RREB1	MA0073.1	C_RREB1	13255	0.19688	1228	0.23078	1245	-0.28282	9.46522e-154
GLI2_MA0734.2	GLI2	MA0734.2	C_GLI3	4992	0.18916	457	0.21637	459	-0.28533	1.54204e-130
SNAI2_MA0745.2	SNAI2	MA0745.2	C_TCF3	3372	0.12983	152	0.15123	160	-0.28596	2.34734e-121
KLF10_MA1511.1	KLF10	MA1511.1	C_SP3	8866	0.22016	1008	0.25404	1062	-0.28838	9.28179e-147
CTCFL_MA1102.2	CTCFL	MA1102.2	C_CTCFL	5741	0.24619	799	0.29395	985	-0.28927	5.45364e-138
SOHLH2_MA1560.1	SOHLH2	MA1560.1	C_MYC	922	0.23498	111	0.26768	117	-0.29003	2.79878e-96
AhrArnt_MA0006.1	Ahr::Arnt	MA0006.1	C_Ahr::Arnt	3986	0.22285	518	0.2566	518	-0.29368	1.09887e-128
TBX5_MA0807.1	TBX5	MA0807.1	C_TBX4	4342	0.1595	290	0.18741	329	-0.29368	7.5384e-128
KLF17_MA1514.1	KLF17	MA1514.1	C_KLF17	8545	0.20292	843	0.23354	844	-0.2956	3.03816e-141
E2F4_MA0470.1	E2F4	MA0470.1	C_E2F6	2730	0.26643	404	0.30118	492	-0.29665	1.77703e-121
E2F1_MA0024.2	E2F1	MA0024.2	C_E2F6	2721	0.25698	390	0.29464	472	-0.30446	1.56496e-117
TCF12var.2_MA1648.1	TCF12(var.2)	MA1648.1	C_TCF3	4329	0.17121	332	0.20032	396	-0.30562	5.98616e-128
SNAI2_MA0745.1	SNAI2	MA0745.1	C_TCF3	3757	0.13553	187	0.16038	223	-0.30596	8.8089e-124
SNAI3_MA1559.1	SNAI3	MA1559.1	C_TCF3	3850	0.1304	179	0.15498	204	-0.30625	9.33414e-128
EGR1_MA0162.3	EGR1	MA0162.3	C_EGR2	2801	0.22638	357	0.26087	370	-0.30757	1.17916e-119
KLF4_MA0039.3	KLF4	MA0039.3	C_KLF9	8021	0.20441	786	0.23528	824	-0.3103	2.83187e-149
ZEB1_MA0103.2	ZEB1	MA0103.2	C_ZEB1	3478	0.13084	158	0.15664	190	-0.31126	7.43186e-123
EGR1_MA0162.4	EGR1	MA0162.4	C_EGR2	8173	0.23964	1018	0.27695	1094	-0.3144	8.5958e-144
TCF4_MA0830.2	TCF4	MA0830.2	C_TCF3	4482	0.136	243	0.1616	291	-0.31573	2.28284e-132
TCF3_MA0522.3	TCF3	MA0522.3	C_TCF3	3873	0.15618	253	0.18212	293	-0.31617	2.27436e-133
ZSCAN4_MA1155.1	ZSCAN4	MA1155.1	C_ZSCAN4	8086	0.16292	568	0.19017	557	-0.32103	5.27645e-152
SNAI1_MA1558.1	SNAI1	MA1558.1	C_TCF3	3613	0.12719	154	0.15211	186	-0.32103	2.69008e-128
TCF3_MA0522.2	TCF3	MA0522.2	C_TCF3	3566	0.12556	158	0.15414	182	-0.32414	8.33182e-136
CTCFL_MA1102.1	CTCFL	MA1102.1	C_CTCFL	6074	0.25802	903	0.31446	1157	-0.3264	6.78434e-137
TCF4_MA0830.1	TCF4	MA0830.1	C_TCF3	3862	0.11869	152	0.14668	180	-0.32806	1.24563e-135
YY2_MA0748.2	YY2	MA0748.2	C_YY2	1385	0.18562	145	0.2334	169	-0.33325	2.63419e-111
ZEB1_MA0103.3	ZEB1	MA0103.3	C_TCF3	4547	0.13947	236	0.1678	294	-0.33706	6.81633e-137
HINFP_MA0131.2	HINFP	MA0131.2	C_HINFP	1020	0.30068	183	0.37072	241	-0.34741	1.10642e-105
KLF9_MA1107.2	KLF9	MA1107.2	C_KLF9	16082	0.19619	1481	0.2308	1580	-0.35727	2.77993e-173
EGR2_MA0472.1	EGR2	MA0472.1	C_EGR2	14322	0.20041	1379	0.23686	1434	-0.35842	1.15083e-161
TCFL5_MA0632.2	TCFL5	MA0632.2	C_TCFL5	1285	0.29964	220	0.37371	260	-0.37316	3.08784e-116
KLF9_MA1107.1	KLF9	MA1107.1	C_KLF9	15323	0.18399	1235	0.2222	1346	-0.3937	4.70902e-168
ZBTB14_MA1650.1	ZBTB14	MA1650.1	C_ZBTB14	2912	0.2454	387	0.31093	493	-0.4409	9.86536e-142
NRF1_MA0506.1	NRF1	MA0506.1	C_NRF1	2004	0.28795	358	0.37272	455	-0.46501	2.7678e-132

## Sheet: CXCL4vsR_Individual motifs
output_prefix	name	motif_id	cluster	total_tfbs	CXCL4_mean_score	CXCL4_bound	R_mean_score	R_bound	CXCL4_R_change	CXCL4_R_pvalue
REL_MA0101.1	REL	MA0101.1	C_NFKB1	4646	0.47393	1603	0.3058	845	0.90629	3.77527e-175
RELA_MA0107.1	RELA	MA0107.1	C_NFKB1	5073	0.47127	1706	0.31756	940	0.84667	1.86254e-177
NFKB1_MA0105.1	NFKB1	MA0105.1	C_NFKB1	4910	0.48039	1658	0.32534	911	0.83667	1.84259e-173
NFKB1_MA0105.3	NFKB1	MA0105.3	C_NFKB1	6814	0.45512	2193	0.30708	1236	0.81783	3.39087e-181
RELB_MA1117.1	RELB	MA1117.1	C_RELB	3401	0.41672	1005	0.29233	605	0.70864	3.2043e-169
NFKB2_MA0778.1	NFKB2	MA0778.1	C_NFKB1	3427	0.41604	1022	0.30347	586	0.62761	7.76376e-155
NFKB1_MA0105.4	NFKB1	MA0105.4	C_NFKB1	2527	0.41219	732	0.30335	438	0.59845	3.45253e-146
NFKB1_MA0105.2	NFKB1	MA0105.2	C_NFKB1	5028	0.43336	1473	0.32185	888	0.56111	3.50593e-161
POU3F3_MA0788.1	POU3F3	MA0788.1	C_POU1F1	4721	0.2501	740	0.20824	547	0.51872	2.77535e-153
POU1F1_MA0784.1	POU1F1	MA0784.1	C_POU1F1	4550	0.25231	708	0.2111	521	0.51369	9.30191e-157
POU3F2_MA0787.1	POU3F2	MA0787.1	C_POU1F1	4350	0.25589	712	0.21279	524	0.50982	9.2315e-156
POU2F1_MA0785.1	POU2F1	MA0785.1	C_POU1F1	4256	0.25957	700	0.21535	501	0.50616	2.59783e-149
STAT1_MA0137.3	STAT1	MA0137.3	C_STAT1	4551	0.3181	989	0.2633	708	0.48961	3.02603e-152
POU3F1_MA0786.1	POU3F1	MA0786.1	C_POU1F1	4660	0.24992	732	0.20957	537	0.48532	1.48137e-155
PHOX2B_MA0681.2	PHOX2B	MA0681.2	C_PHOX2B	4572	0.20323	511	0.17709	396	0.48511	1.85009e-154
POU4F2_MA0683.1	POU4F2	MA0683.1	C_POU4F3	3511	0.22703	488	0.19535	361	0.48511	4.69621e-147
HOXB5_MA0904.2	HOXB5	MA0904.2	C_EMX1	799	0.2877	146	0.24168	100	0.4821	6.62254e-118
POU4F3_MA0791.1	POU4F3	MA0791.1	C_POU4F3	3847	0.2156	495	0.18661	367	0.47698	2.2846e-148
POU4F1_MA0790.1	POU4F1	MA0790.1	C_POU4F3	3756	0.21642	486	0.18633	365	0.47189	1.01291e-146
Phox2b_MA0681.1	Phox2b	MA0681.1	C_PHOX2B	2409	0.22292	299	0.19935	228	0.4694	3.35514e-135
FOSL1JUND_MA1142.1	FOSL1::JUND	MA1142.1	C_Smad2::Smad3	9041	0.38648	2400	0.35149	1969	0.46919	3.40761e-165
PHOX2A_MA0713.1	PHOX2A	MA0713.1	C_PHOX2B	2459	0.22389	307	0.19989	229	0.46822	5.60723e-137
PROP1_MA0715.1	PROP1	MA0715.1	C_PHOX2B	2701	0.21709	331	0.19067	245	0.46754	1.22504e-134
NFATC1_MA0624.1	NFATC1	MA0624.1	C_NFAT5	3721	0.28291	670	0.24786	509	0.46537	1.36993e-141
DRGX_MA1481.1	DRGX	MA1481.1	C_EMX1	1458	0.23461	209	0.2038	152	0.45995	1.36217e-126
FOSL1JUNB_MA1137.1	FOSL1::JUNB	MA1137.1	C_Smad2::Smad3	9031	0.38869	2483	0.35673	2044	0.45844	1.14599e-159
Hoxb5_MA0904.1	Hoxb5	MA0904.1	C_EMX1	1799	0.23721	254	0.20484	207	0.45701	3.29993e-135
JUNB_MA0490.2	JUNB	MA0490.2	C_Smad2::Smad3	9123	0.37839	2398	0.3448	1953	0.45557	7.98665e-163
STAT1_MA0137.2	STAT1	MA0137.2	C_STAT1	4464	0.32147	984	0.28007	724	0.45355	1.19979e-145
NFIL3_MA0025.2	NFIL3	MA0025.2	C_NFIL3	3432	0.3058	710	0.28763	553	0.45332	1.2121e-138
FOSL2JUNB_MA1138.1	FOSL2::JUNB	MA1138.1	C_Smad2::Smad3	8871	0.39984	2471	0.36706	2052	0.45267	3.83824e-159
Arid3b_MA0601.1	Arid3b	MA0601.1	C_Arid3b	2892	0.202	311	0.17902	238	0.45026	9.1071e-137
Lhx3_MA0135.1	Lhx3	MA0135.1	C_Lhx3	3059	0.20671	350	0.18083	285	0.44982	1.30366e-139
FOSBJUNB_MA1135.1	FOSB::JUNB	MA1135.1	C_Smad2::Smad3	8839	0.40054	2470	0.36844	2046	0.44965	8.8691e-166
FOSJUNB_MA1134.1	FOS::JUNB	MA1134.1	C_Smad2::Smad3	8558	0.40134	2420	0.36942	1998	0.44928	1.40468e-162
FOSL2JUND_MA1144.1	FOSL2::JUND	MA1144.1	C_Smad2::Smad3	8645	0.40176	2425	0.37101	2024	0.44787	1.37647e-159
FOSL1JUN_MA1128.1	FOSL1::JUN	MA1128.1	C_Smad2::Smad3	9694	0.3957	2685	0.36405	2225	0.44707	6.84766e-166
HOXC4_MA1504.1	HOXC4	MA1504.1	C_VAX2	1855	0.26122	292	0.23352	233	0.44676	1.19905e-130
JUND_MA0491.2	JUND	MA0491.2	C_Smad2::Smad3	8778	0.38462	2354	0.35342	1924	0.44605	1.19273e-167
FOSL2JUN_MA1130.1	FOSL2::JUN	MA1130.1	C_Smad2::Smad3	8951	0.40187	2503	0.37028	2084	0.44595	9.19896e-163
FOSJUN_MA0099.3	FOS::JUN	MA0099.3	C_Smad2::Smad3	8591	0.40331	2422	0.37228	2019	0.44576	1.5023e-160
Arid5a_MA0602.1	Arid5a	MA0602.1	C_Arid5a	2544	0.21143	317	0.18584	236	0.44537	7.92175e-141
Pou2f3_MA0627.1	Pou2f3	MA0627.1	C_POU1F1	4164	0.25668	676	0.21687	499	0.44464	1.88427e-140
JDP2_MA0655.1	JDP2	MA0655.1	C_Smad2::Smad3	6553	0.37926	1730	0.3488	1424	0.44431	7.84477e-153
FOSJUND_MA1141.1	FOS::JUND	MA1141.1	C_Smad2::Smad3	9672	0.39991	2709	0.36824	2249	0.44394	3.12784e-163
POU5F1B_MA0792.1	POU5F1B	MA0792.1	C_POU1F1	3898	0.25438	629	0.21465	461	0.44164	2.2923e-141
mix-a_MA0621.1	mix-a	MA0621.1	C_EMX1	1122	0.22379	150	0.19382	105	0.44138	2.31173e-120
FOS_MA0476.1	FOS	MA0476.1	C_Smad2::Smad3	9913	0.39102	2693	0.3586	2230	0.44126	6.30923e-174
ARGFX_MA1463.1	ARGFX	MA1463.1	C_PRRX2	1311	0.22425	167	0.19766	133	0.44034	2.20414e-120
HNF1A_MA0046.1	HNF1A	MA0046.1	C_HNF1A	2828	0.23354	391	0.20259	308	0.43975	4.31563e-141
EMX1_MA0612.2	EMX1	MA0612.2	C_EMX1	757	0.24699	123	0.21574	84	0.43967	1.96728e-109
NFAT5_MA0606.1	NFAT5	MA0606.1	C_NFAT5	5225	0.26108	852	0.23128	685	0.43947	7.6142e-150
NFATC3_MA0625.1	NFATC3	MA0625.1	C_NFAT5	3842	0.27652	683	0.2435	521	0.43941	5.41486e-142
Smad2Smad3_MA1622.1	Smad2::Smad3	MA1622.1	C_Smad2::Smad3	9953	0.39376	2708	0.36264	2269	0.43937	2.08806e-164
NOTO_MA0710.1	NOTO	MA0710.1	C_EMX1	1481	0.2484	223	0.21995	174	0.43912	6.00397e-127
HOXA4_MA1496.1	HOXA4	MA1496.1	C_VAX2	1951	0.27084	317	0.23524	247	0.43905	3.74952e-134
MEOX2_MA0706.1	MEOX2	MA0706.1	C_EMX1	1806	0.25227	265	0.22271	201	0.43896	1.2552e-128
HOXD4_MA1507.1	HOXD4	MA1507.1	C_VAX2	1906	0.25236	291	0.22013	227	0.43784	4.32954e-128
BATFJUN_MA0462.1	BATF::JUN	MA0462.1	C_Smad2::Smad3	8903	0.36101	2237	0.32738	1842	0.43771	2.45414e-169
HOXB4_MA1499.1	HOXB4	MA1499.1	C_VAX2	1792	0.25482	278	0.22253	217	0.43733	1.10356e-126
FOSL1_MA0477.2	FOSL1	MA0477.2	C_Smad2::Smad3	9689	0.39223	2668	0.3618	2214	0.43684	1.58073e-159
DUXA_MA0884.1	DUXA	MA0884.1	C_DUXA	2780	0.23478	406	0.21274	316	0.43654	1.06264e-136
JUNvar.2_MA0489.1	JUN(var.2)	MA0489.1	C_Smad2::Smad3	10241	0.38724	2741	0.35573	2274	0.43559	9.54227e-156
POU2F3_MA0627.2	POU2F3	MA0627.2	C_POU1F1	4742	0.25563	761	0.21734	572	0.4343	2.81631e-147
Stat5b_MA1625.1	Stat5b	MA1625.1	C_Stat5b	5119	0.2999	1038	0.2539	737	0.43423	1.22897e-152
VAX2_MA0723.1	VAX2	MA0723.1	C_VAX2	1473	0.25517	232	0.2256	177	0.43416	4.89046e-118
POU6F2_MA0793.1	POU6F2	MA0793.1	C_POU6F2	1974	0.26549	335	0.24029	276	0.4339	4.1836e-129
LMX1A_MA0702.2	LMX1A	MA0702.2	C_PRRX2	1243	0.22513	169	0.19518	124	0.43381	4.33289e-118
VSX1_MA0725.1	VSX1	MA0725.1	C_EMX1	1213	0.23315	174	0.20046	129	0.43378	4.49254e-119
HOXA2_MA0900.2	HOXA2	MA0900.2	C_EMX1	1156	0.25612	193	0.22577	137	0.43298	2.35926e-115
BATF3_MA0835.2	BATF3	MA0835.2	C_Smad2::Smad3	10283	0.38392	2733	0.35296	2269	0.43287	1.55624e-162
JUNB_MA0490.1	JUNB	MA0490.1	C_Smad2::Smad3	10234	0.39429	2782	0.3635	2327	0.43279	5.29862e-165
Hoxd3_MA0912.1	Hoxd3	MA0912.1	C_EMX1	2057	0.23178	279	0.20338	219	0.43121	3.25677e-130
HOXB3_MA0903.1	HOXB3	MA0903.1	C_EMX1	1672	0.24348	247	0.22102	192	0.42998	1.26934e-121
JUND_MA0491.1	JUND	MA0491.1	C_Smad2::Smad3	9440	0.40182	2643	0.37224	2223	0.42997	2.1617e-163
ALX3_MA0634.1	ALX3	MA0634.1	C_PRRX2	1641	0.22069	209	0.19195	156	0.42954	3.60913e-123
LMX1B_MA0703.2	LMX1B	MA0703.2	C_EMX1	1418	0.21922	186	0.19012	131	0.42943	2.87566e-123
HOXD3_MA0912.2	HOXD3	MA0912.2	C_VAX2	1340	0.25661	229	0.22882	163	0.42918	1.64431e-118
BARX2_MA1471.1	BARX2	MA1471.1	C_BARX2	2914	0.21817	370	0.19702	290	0.42917	1.09207e-135
POU6F1var.2_MA1549.1	POU6F1(var.2)	MA1549.1	C_POU6F2	2045	0.27058	344	0.23856	265	0.42916	6.18131e-130
HNF1A_MA0046.2	HNF1A	MA0046.2	C_HNF1A	2357	0.22624	317	0.20623	261	0.42899	5.06773e-128
Stat5aStat5b_MA0519.1	Stat5a::Stat5b	MA0519.1	C_Stat5b	4599	0.30081	939	0.25399	684	0.42883	6.55049e-153
PDX1_MA0132.2	PDX1	MA0132.2	C_EMX1	1170	0.23218	166	0.20339	117	0.42861	4.68892e-119
VAX1_MA0722.1	VAX1	MA0722.1	C_VAX2	1670	0.25136	256	0.22234	200	0.42823	5.9198e-125
BATF_MA1634.1	BATF	MA1634.1	C_Smad2::Smad3	10045	0.39143	2726	0.36143	2277	0.42792	1.51963e-164
BATFJUN_MA0462.2	BATF::JUN	MA0462.2	C_Smad2::Smad3	10063	0.39165	2728	0.36189	2279	0.42754	6.49598e-163
Stat5a_MA1624.1	Stat5a	MA1624.1	C_Stat5a	3979	0.29076	753	0.25165	579	0.42609	1.23222e-143
LHX5_MA1519.1	LHX5	MA1519.1	C_EMX1	998	0.24078	153	0.20969	108	0.42608	3.92826e-120
MNX1_MA0707.1	MNX1	MA0707.1	C_PRRX2	2113	0.21424	255	0.19176	195	0.42497	8.21441e-132
VSX2_MA0726.1	VSX2	MA0726.1	C_EMX1	1212	0.23406	172	0.20501	130	0.42495	2.82245e-122
FOSL1_MA0477.1	FOSL1	MA0477.1	C_Smad2::Smad3	9763	0.39789	2696	0.36726	2259	0.42396	3.87608e-156
Stat4_MA0518.1	Stat4	MA0518.1	C_STAT1	4866	0.31494	1065	0.27695	795	0.42382	3.9498e-146
JUNJUNB_MA1132.1	JUN::JUNB	MA1132.1	C_Smad2::Smad3	7047	0.38982	1922	0.36271	1623	0.42243	1.20467e-156
Stat6_MA0520.1	Stat6	MA0520.1	C_Stat6	3914	0.28627	701	0.25323	580	0.42201	5.36401e-144
DUX4_MA0468.1	DUX4	MA0468.1	C_DUXA	3479	0.21748	464	0.19694	371	0.42193	1.37459e-132
CEBPGvar.2_MA1636.1	CEBPG(var.2)	MA1636.1	C_CEBPG(var.2)	4705	0.33263	1030	0.32354	838	0.42151	6.47722e-144
JUNFOS_MA0099.1	JUN::FOS	MA0099.1	C_Smad2::Smad3	8824	0.40471	2448	0.37338	2047	0.42141	1.72788e-157
EVX2_MA0888.1	EVX2	MA0888.1	C_EMX1	933	0.24779	153	0.21444	110	0.42131	3.35213e-110
HOXA10_MA0899.1	HOXA10	MA0899.1	C_HOXA10	3069	0.22155	385	0.19759	307	0.421	5.88709e-137
Hoxd9_MA0913.1	Hoxd9	MA0913.1	C_HOXA10	3050	0.2173	378	0.19499	314	0.42035	1.03547e-142
MEIS2var.2_MA1640.1	MEIS2(var.2)	MA1640.1	C_MEIS2(var.2)	3313	0.23219	479	0.20368	359	0.41999	3.06188e-144
HOXC12_MA0906.1	HOXC12	MA0906.1	C_HOXC10	1156	0.24593	179	0.21882	144	0.41959	4.99789e-119
HOXB2_MA0902.1	HOXB2	MA0902.1	C_EMX1	1422	0.23698	206	0.21205	156	0.41938	8.0158e-115
HOXD12_MA0873.1	HOXD12	MA0873.1	C_HOXC10	987	0.2499	155	0.22017	125	0.4191	6.56474e-112
LIN54_MA0619.1	LIN54	MA0619.1	C_LIN54	2974	0.24176	455	0.21795	363	0.41857	3.3268e-136
Dlx1_MA0879.1	Dlx1	MA0879.1	C_EMX1	1244	0.23809	182	0.20716	139	0.41854	1.60627e-116
ATF4_MA0833.2	ATF4	MA0833.2	C_CEBPG(var.2)	3925	0.32758	828	0.31923	689	0.41801	1.1047e-141
EVX1_MA0887.1	EVX1	MA0887.1	C_EMX1	905	0.23992	142	0.20678	104	0.4178	3.11003e-113
Hoxc9_MA0485.1	Hoxc9	MA0485.1	C_MEIS2(var.2)	2308	0.25283	368	0.22536	302	0.41757	1.69038e-130
JUNBvar.2_MA1140.1	JUNB(var.2)	MA1140.1	C_ATF2	1100	0.34737	280	0.32362	231	0.41736	1.79251e-116
Hoxd8_MA0910.1	Hoxd8	MA0910.1	C_Hoxd8	3112	0.21048	351	0.19176	295	0.4164	5.76173e-142
LBX1_MA0618.1	LBX1	MA0618.1	C_PRRX2	1256	0.23767	185	0.21137	136	0.41635	5.45922e-117
ESX1_MA0644.1	ESX1	MA0644.1	C_PRRX2	1297	0.2277	178	0.20216	132	0.41529	3.43572e-117
SHOX_MA0630.1	SHOX	MA0630.1	C_PRRX2	1156	0.23775	162	0.21086	124	0.41507	1.63954e-114
LHX9_MA0701.2	LHX9	MA0701.2	C_PRRX2	1186	0.23803	173	0.21064	127	0.41477	3.47379e-116
RAX_MA0718.1	RAX	MA0718.1	C_PRRX2	1308	0.22267	167	0.2004	132	0.41436	8.32801e-117
Alx1_MA0854.1	Alx1	MA0854.1	C_Alx1	1276	0.23073	169	0.20539	133	0.4143	3.97935e-117
STAT3_MA0144.2	STAT3	MA0144.2	C_STAT1	5446	0.30375	1131	0.26525	835	0.41329	6.60988e-150
HNF1B_MA0153.2	HNF1B	MA0153.2	C_HNF1A	1908	0.23125	273	0.20876	217	0.41283	1.5927e-128
EMX2_MA0886.1	EMX2	MA0886.1	C_EMX1	888	0.23969	138	0.20992	100	0.41255	3.00717e-114
HOXB13_MA0901.2	HOXB13	MA0901.2	C_HOXB13	4922	0.20763	547	0.1867	469	0.41235	4.1689e-145
NFE2_MA0841.1	NFE2	MA0841.1	C_Smad2::Smad3	5637	0.37993	1482	0.35433	1239	0.41156	2.33208e-147
HOXC10_MA0905.1	HOXC10	MA0905.1	C_HOXC10	1593	0.23844	224	0.21583	186	0.41032	5.55673e-121
Prrx2_MA0075.2	Prrx2	MA0075.2	C_PRRX2	1398	0.23561	200	0.2097	151	0.4103	1.96867e-123
Prrx2_MA0075.1	Prrx2	MA0075.1	C_Prrx2	11357	0.2277	1510	0.20275	1241	0.4102	5.65169e-160
POU6F1_MA0628.1	POU6F1	MA0628.1	C_EMX1	847	0.23338	108	0.21384	86	0.4101	6.60721e-106
Hoxa11_MA0911.1	Hoxa11	MA0911.1	C_HOXC10	1156	0.25026	183	0.22799	151	0.40958	5.54754e-118
LHX2_MA0700.1	LHX2	MA0700.1	C_PRRX2	1116	0.24749	171	0.22342	130	0.40881	1.0559e-115
CDX2_MA0465.2	CDX2	MA0465.2	C_HOXA10	3530	0.2204	444	0.20344	384	0.40817	5.61391e-137
Alx4_MA0853.1	Alx4	MA0853.1	C_Alx1	1079	0.22723	141	0.20247	109	0.40798	9.9048e-112
ONECUT1_MA0679.2	ONECUT1	MA0679.2	C_ONECUT1	2959	0.20143	327	0.18274	248	0.40766	4.97137e-136
HOXC13_MA0907.1	HOXC13	MA0907.1	C_HOXC13	1599	0.24318	236	0.21721	181	0.40716	1.14347e-119
GSX2_MA0893.1	GSX2	MA0893.1	C_PRRX2	2054	0.22412	272	0.20633	213	0.40706	1.33854e-125
Arid3a_MA0151.1	Arid3a	MA0151.1	C_Arid3a	4092	0.20714	471	0.19015	411	0.40689	6.62134e-138
HOXD13_MA0909.1	HOXD13	MA0909.1	C_HOXB13	3159	0.22402	396	0.20242	325	0.4061	3.48799e-138
HOXD10_MA1506.1	HOXD10	MA1506.1	C_HOXC10	1089	0.25976	182	0.232	145	0.40606	1.12143e-117
POU3F4_MA0789.1	POU3F4	MA0789.1	C_POU1F1	3624	0.25204	582	0.21418	432	0.40598	1.73622e-136
PRRX2_MA0075.3	PRRX2	MA0075.3	C_PRRX2	1080	0.23812	155	0.21176	119	0.40484	1.65367e-116
BACH2_MA1101.2	BACH2	MA1101.2	C_Smad2::Smad3	5919	0.38032	1566	0.3554	1324	0.4048	2.51195e-146
ONECUT3_MA0757.1	ONECUT3	MA0757.1	C_ONECUT1	2508	0.19604	259	0.17803	201	0.40434	1.11687e-128
LBX2_MA0699.1	LBX2	MA0699.1	C_PRRX2	1180	0.23486	166	0.21232	125	0.40375	3.00454e-120
EMX1_MA0612.1	EMX1	MA0612.1	C_EMX1	1222	0.26215	199	0.23991	158	0.40341	1.4127e-115
MEOX1_MA0661.1	MEOX1	MA0661.1	C_EMX1	1307	0.26254	211	0.24245	160	0.4032	1.20158e-115
DLX6_MA0882.1	DLX6	MA0882.1	C_Dlx3	1183	0.23953	177	0.21286	126	0.40271	1.02522e-116
HLF_MA0043.3	HLF	MA0043.3	C_NFIL3	3022	0.34746	698	0.35161	550	0.4023	4.64987e-138
MIXL1_MA0662.1	MIXL1	MA0662.1	C_PRRX2	1354	0.22543	175	0.20219	136	0.40219	3.93966e-127
POU5F1_MA1115.1	POU5F1	MA1115.1	C_POU1F1	4619	0.25819	742	0.22303	577	0.40213	1.43714e-149
GSX1_MA0892.1	GSX1	MA0892.1	C_PRRX2	1572	0.23434	213	0.21545	172	0.4018	2.1945e-121
FOSL1JUNDvar.2_MA1143.1	FOSL1::JUND(var.2)	MA1143.1	C_FOSL1::JUND(var.2)	1924	0.35374	466	0.33787	403	0.40147	5.03655e-124
Foxa2_MA0047.1	Foxa2	MA0047.1	C_Foxa2	3368	0.23013	459	0.20523	370	0.40088	5.18086e-141
PAX4_MA0068.2	PAX4	MA0068.2	C_EMX1	711	0.24317	98	0.2124	77	0.40033	5.04971e-104
HESX1_MA0894.1	HESX1	MA0894.1	C_PRRX2	1248	0.22503	164	0.20207	129	0.40012	2.70617e-119
Dlx4_MA0881.1	Dlx4	MA0881.1	C_Dlx3	1254	0.24198	189	0.22295	148	0.39792	1.09477e-112
GSX2_MA0893.2	GSX2	MA0893.2	C_VAX2	1502	0.26789	253	0.24878	206	0.3979	2.00767e-118
NFATC4_MA1525.1	NFATC4	MA1525.1	C_NFAT5	3131	0.28422	569	0.2569	448	0.39783	8.83245e-134
CDX1_MA0878.1	CDX1	MA0878.1	C_HOXA10	2751	0.22241	355	0.20093	280	0.3974	1.93921e-133
FOSL2_MA0478.1	FOSL2	MA0478.1	C_Smad2::Smad3	9723	0.38586	2582	0.35989	2168	0.39732	3.4255e-160
CEBPA_MA0102.4	CEBPA	MA0102.4	C_CEBPA	4337	0.33441	978	0.32083	823	0.39675	1.42569e-141
HOXC11_MA0651.1	HOXC11	MA0651.1	C_HOXC10	1131	0.24832	176	0.22693	143	0.39594	5.39804e-111
Pou5f1Sox2_MA0142.1	Pou5f1::Sox2	MA0142.1	C_Pou5f1::Sox2	4986	0.23607	713	0.20917	555	0.3957	2.36853e-149
HOXD9_MA0913.2	HOXD9	MA0913.2	C_HOXA10	2501	0.22475	332	0.20489	269	0.39563	1.08906e-130
LHX1_MA1518.1	LHX1	MA1518.1	C_LHX1	1039	0.24442	155	0.22999	125	0.39473	4.89316e-111
FOXC1_MA0032.2	FOXC1	MA0032.2	C_FOXC2	4494	0.22588	586	0.20405	471	0.39465	1.70683e-143
PBX2_MA1113.2	PBX2	MA1113.2	C_MEIS2(var.2)	3431	0.23354	482	0.20762	375	0.39443	2.56915e-136
ZNF384_MA1125.1	ZNF384	MA1125.1	C_ZNF384	6579	0.21689	832	0.20111	692	0.39326	3.92043e-153
HOXA13_MA0650.1	HOXA13	MA0650.1	C_HOXB13	3149	0.22772	399	0.20871	332	0.39152	6.49201e-136
Hmx3_MA0898.1	Hmx3	MA0898.1	C_Hmx1	2166	0.22197	273	0.20382	225	0.39137	4.66929e-125
Hmx2_MA0897.1	Hmx2	MA0897.1	C_Hmx1	2072	0.22099	261	0.20011	215	0.39108	1.64978e-127
CDX4_MA1473.1	CDX4	MA1473.1	C_HOXA10	2488	0.22384	326	0.20359	260	0.39058	3.63772e-130
ONECUT2_MA0756.1	ONECUT2	MA0756.1	C_ONECUT1	1559	0.20114	177	0.18271	128	0.39057	3.79331e-118
Nobox_MA0125.1	Nobox	MA0125.1	C_GBX2	1131	0.23502	163	0.21792	133	0.3892	5.49435e-113
ATF4_MA0833.1	ATF4	MA0833.1	C_CEBPG(var.2)	2665	0.37577	645	0.38123	558	0.38767	5.8398e-130
FOSBJUNBvar.2_MA1136.1	FOSB::JUNB(var.2)	MA1136.1	C_ATF2	1422	0.34876	344	0.33226	295	0.38691	3.20595e-120
Dlx3_MA0880.1	Dlx3	MA0880.1	C_Dlx3	1304	0.24093	195	0.22461	151	0.38683	7.66004e-115
LMX1A_MA0702.1	LMX1A	MA0702.1	C_PRRX2	1237	0.20597	138	0.18682	114	0.38672	2.55214e-114
CDX1_MA0878.2	CDX1	MA0878.2	C_HOXA10	2311	0.22624	311	0.20717	252	0.38662	6.43397e-130
CDX2_MA0465.1	CDX2	MA0465.1	C_HOXA10	2858	0.22277	372	0.20216	293	0.3865	3.75849e-134
MEF2A_MA0052.4	MEF2A	MA0052.4	C_MEF2A	6699	0.23237	907	0.21828	768	0.38609	8.73189e-148
NFATC2_MA0152.1	NFATC2	MA0152.1	C_NFATC2	5392	0.25961	890	0.22981	729	0.38567	1.27401e-143
Sox5_MA0087.1	Sox5	MA0087.1	C_SRY	1932	0.23535	274	0.21312	213	0.38559	2.38536e-122
HOXA5_MA0158.2	HOXA5	MA0158.2	C_HOXC8	983	0.29221	183	0.26612	149	0.38552	2.16862e-109
CEBPA_MA0102.3	CEBPA	MA0102.3	C_CEBPA	4655	0.34394	1089	0.3287	927	0.38529	7.19786e-144
Dmbx1_MA0883.1	Dmbx1	MA0883.1	C_Dmbx1	1380	0.2552	200	0.22429	169	0.38519	9.00697e-112
Lhx4_MA0704.1	Lhx4	MA0704.1	C_PRRX2	1032	0.21396	127	0.19071	103	0.38483	5.7486e-110
JUNJUNBvar.2_MA1133.1	JUN::JUNB(var.2)	MA1133.1	C_ATF2	1857	0.35183	460	0.32885	377	0.38459	2.89198e-126
MEF2A_MA0052.2	MEF2A	MA0052.2	C_MEF2A	4674	0.25024	717	0.23426	618	0.384	8.80789e-145
POU2F2_MA0507.1	POU2F2	MA0507.1	C_POU1F1	4985	0.24306	753	0.20969	569	0.38343	2.48425e-142
FOSJUN_MA0099.2	FOS::JUN	MA0099.2	C_Smad2::Smad3	7905	0.41145	2235	0.38747	1919	0.3833	1.55187e-152
FOSJUNvar.2_MA1126.1	FOS::JUN(var.2)	MA1126.1	C_ATF2	2387	0.33488	541	0.31835	457	0.38323	2.31977e-127
Pdx1_MA0132.1	Pdx1	MA0132.1	C_Prrx2	3017	0.23842	442	0.21414	350	0.38178	2.83676e-132
NKX3-1_MA0124.1	NKX3-1	MA0124.1	C_NKX3-1	1911	0.24112	272	0.20866	211	0.38094	1.46104e-124
SRF_MA0083.2	SRF	MA0083.2	C_SRF	2867	0.27171	502	0.25187	419	0.38068	9.09736e-132
HNF1B_MA0153.1	HNF1B	MA0153.1	C_HNF1B	2074	0.25321	326	0.22786	266	0.38022	6.11508e-128
DMRTC2_MA1479.1	DMRTC2	MA1479.1	C_DMRTC2	2253	0.24593	349	0.22714	287	0.37976	8.73981e-126
FOXC2_MA0846.1	FOXC2	MA0846.1	C_FOXC2	5156	0.22625	697	0.20512	552	0.37963	1.9933e-144
HOXB7_MA1501.1	HOXB7	MA1501.1	C_HOXC8	1295	0.26335	204	0.23833	166	0.37946	2.8488e-113
FOSBJUN_MA1127.1	FOSB::JUN	MA1127.1	C_ATF2	1822	0.35378	449	0.34063	377	0.3791	2.60151e-118
FOSL1JUNvar.2_MA1129.1	FOSL1::JUN(var.2)	MA1129.1	C_ATF2	1236	0.34376	298	0.33324	254	0.37837	7.18519e-107
Foxq1_MA0040.1	Foxq1	MA0040.1	C_Foxq1	3094	0.2303	432	0.20634	323	0.37822	2.37935e-134
Barhl1_MA0877.1	Barhl1	MA0877.1	C_BARX1	1356	0.2489	199	0.22935	161	0.37792	3.79435e-119
HOXB13_MA0901.1	HOXB13	MA0901.1	C_HOXB13	3063	0.22327	379	0.20212	316	0.3776	4.43054e-132
HMBOX1_MA0895.1	HMBOX1	MA0895.1	C_HMBOX1	1024	0.25316	153	0.24198	125	0.37715	3.18154e-109
NKX6-3_MA1530.1	NKX6-3	MA1530.1	C_NKX6-3	1897	0.2503	284	0.23434	234	0.37625	9.98129e-124
HOXA2_MA0900.1	HOXA2	MA0900.1	C_EMX1	966	0.24773	151	0.22768	112	0.37533	4.21015e-106
HOXA5_MA0158.1	HOXA5	MA0158.1	C_HOXA5	1861	0.25194	281	0.2218	237	0.37519	1.44951e-118
FOSL2JUNBvar.2_MA1139.1	FOSL2::JUNB(var.2)	MA1139.1	C_ATF2	1435	0.40706	364	0.42998	319	0.37511	1.50795e-117
DMRTA2_MA1478.1	DMRTA2	MA1478.1	C_DMRTC2	1968	0.24835	300	0.23185	246	0.37497	1.7913e-122
LHX9_MA0701.1	LHX9	MA0701.1	C_PRRX2	1308	0.21621	152	0.19734	129	0.3749	9.79868e-114
MEF2A_MA0052.3	MEF2A	MA0052.3	C_MEF2A	3855	0.24791	569	0.2356	486	0.37413	1.57179e-136
Dlx2_MA0885.1	Dlx2	MA0885.1	C_Dlx2	1379	0.21353	165	0.19721	133	0.37392	5.9483e-116
Sox2_MA0143.1	Sox2	MA0143.1	C_Sox2	4315	0.24134	617	0.22015	520	0.37214	1.43143e-140
Arx_MA0874.1	Arx	MA0874.1	C_Alx1	1172	0.22041	141	0.19755	121	0.37205	2.10309e-110
Sox2_MA0143.2	Sox2	MA0143.2	C_Sox2	4324	0.2402	617	0.21943	513	0.37142	1.44582e-138
NKX6-1_MA0674.1	NKX6-1	MA0674.1	C_PRRX2	1795	0.23522	228	0.2221	204	0.3711	5.91089e-117
Foxd3_MA0041.1	Foxd3	MA0041.1	C_Foxd3	6292	0.21397	766	0.19873	679	0.37091	3.80464e-146
HOXB9_MA1503.1	HOXB9	MA1503.1	C_HOXC10	1145	0.24805	171	0.22847	147	0.37066	1.56322e-110
LHX2_MA0700.2	LHX2	MA0700.2	C_LHX2	1730	0.21879	208	0.2023	171	0.3705	3.51508e-119
Creb5_MA0840.1	Creb5	MA0840.1	C_ATF2	1643	0.38392	400	0.39689	345	0.36985	1.42158e-116
BCL6B_MA0731.1	BCL6B	MA0731.1	C_BCL6B	2420	0.28852	476	0.26325	389	0.36984	4.54638e-127
FOSL2JUNvar.2_MA1131.1	FOSL2::JUN(var.2)	MA1131.1	C_ATF2	2149	0.38547	539	0.39787	460	0.36944	6.02793e-127
ISX_MA0654.1	ISX	MA0654.1	C_PRRX2	1283	0.21753	153	0.19755	128	0.36916	1.60601e-106
PRRX1_MA0716.1	PRRX1	MA0716.1	C_PRRX2	1184	0.21123	135	0.19324	114	0.36906	5.74246e-113
NKX6-2_MA0675.1	NKX6-2	MA0675.1	C_PRRX2	2019	0.23199	253	0.21919	221	0.36899	1.51915e-121
SRY_MA0084.1	SRY	MA0084.1	C_SRY	3031	0.22859	395	0.21204	333	0.36873	6.33886e-130
MEF2A_MA0052.1	MEF2A	MA0052.1	C_MEF2A	3349	0.25081	519	0.2363	440	0.36822	2.11981e-129
CEBPD_MA0836.2	CEBPD	MA0836.2	C_CEBPA	3857	0.32678	894	0.30716	754	0.36754	1.2819e-136
FOXN3_MA1489.1	FOXN3	MA1489.1	C_FOXN3	3401	0.23602	500	0.21798	412	0.36753	6.48877e-137
Nr2e1_MA0676.1	Nr2e1	MA0676.1	C_Nr2e1	3099	0.25237	493	0.23169	412	0.36654	1.10679e-132
MEF2C_MA0497.1	MEF2C	MA0497.1	C_MEF2A	6427	0.24143	916	0.22908	817	0.3662	4.35544e-149
Lhx8_MA0705.1	Lhx8	MA0705.1	C_PRRX2	730	0.24175	103	0.22063	89	0.36613	6.47881e-96
LMX1B_MA0703.1	LMX1B	MA0703.1	C_PRRX2	1626	0.20311	173	0.1888	145	0.36526	4.48384e-122
IRF7_MA0772.1	IRF7	MA0772.1	C_IRF1	5773	0.27415	992	0.26691	924	0.36493	4.28159e-143
BCL6_MA0463.2	BCL6	MA0463.2	C_Bcl6	2133	0.2944	410	0.26619	330	0.36435	2.1294e-123
OTX2_MA0712.1	OTX2	MA0712.1	C_Dmbx1	968	0.24594	136	0.21391	97	0.36395	1.83886e-107
HLF_MA0043.1	HLF	MA0043.1	C_NFIL3	1749	0.32592	373	0.32987	310	0.36346	1.8818e-119
CEBPB_MA0466.1	CEBPB	MA0466.1	C_CEBPA	4723	0.33343	1095	0.32479	934	0.3633	1.24729e-139
FOSL2JUNDvar.2_MA1145.1	FOSL2::JUND(var.2)	MA1145.1	C_ATF2	2035	0.38389	493	0.39887	431	0.36309	1.68618e-123
Nkx2-5_MA0063.1	Nkx2-5	MA0063.1	C_LHX2	1293	0.20032	133	0.18687	114	0.36271	7.41888e-115
Hmx1_MA0896.1	Hmx1	MA0896.1	C_Hmx1	1683	0.21839	202	0.20712	172	0.36222	9.02532e-120
NFE2L1_MA0089.2	NFE2L1	MA0089.2	C_BACH2	7289	0.37389	1854	0.34947	1595	0.3619	1.26335e-151
CEBPA_MA0102.2	CEBPA	MA0102.2	C_CEBPA	2785	0.33371	656	0.31796	570	0.36186	5.60911e-128
BARHL2_MA0635.1	BARHL2	MA0635.1	C_BARHL2	941	0.2325	143	0.21124	100	0.36186	8.82141e-112
HOXA13_MA0650.2	HOXA13	MA0650.2	C_HOXB13	2341	0.23259	316	0.20759	238	0.36135	2.11132e-128
MEF2D_MA0773.1	MEF2D	MA0773.1	C_MEF2A	3590	0.24476	536	0.23234	448	0.36132	1.3239e-138
GBX2_MA0890.1	GBX2	MA0890.1	C_GBX2	1080	0.23382	146	0.22002	129	0.3594	1.90737e-111
VENTX_MA0724.1	VENTX	MA0724.1	C_VENTX	1043	0.23405	138	0.21885	123	0.35893	1.63362e-106
LHX6_MA0658.1	LHX6	MA0658.1	C_EMX1	889	0.21774	113	0.19927	89	0.35892	5.30902e-105
JDP2var.2_MA0656.1	JDP2(var.2)	MA0656.1	C_ATF2	1625	0.36569	410	0.35415	352	0.35806	2.00723e-121
ONECUT1_MA0679.1	ONECUT1	MA0679.1	C_ONECUT1	1372	0.19706	147	0.18047	113	0.35695	1.84511e-110
TLX2_MA1577.1	TLX2	MA1577.1	C_PRRX2	1078	0.23218	144	0.21069	123	0.3569	2.477e-111
RAX2_MA0717.1	RAX2	MA0717.1	C_PRRX2	1078	0.23219	144	0.2107	123	0.3568	2.54738e-111
DBP_MA0639.1	DBP	MA0639.1	C_NFIL3	1291	0.36993	295	0.40982	251	0.35649	3.53379e-113
Bcl6_MA0463.1	Bcl6	MA0463.1	C_Bcl6	4488	0.2956	844	0.26396	688	0.35635	1.04017e-135
CREB1_MA0018.4	CREB1	MA0018.4	C_ATF2	4257	0.34809	961	0.33824	786	0.35603	1.68711e-139
MAFF_MA0495.2	MAFF	MA0495.2	C_MAFF	4263	0.31792	910	0.3025	788	0.35503	6.49122e-132
ATF2_MA1632.1	ATF2	MA1632.1	C_ATF2	3626	0.35305	816	0.3492	676	0.35479	2.78778e-131
EN2_MA0642.1	EN2	MA0642.1	C_GBX2	754	0.24912	118	0.23845	95	0.35479	1.15797e-98
MEF2B_MA0660.1	MEF2B	MA0660.1	C_MEF2A	3039	0.24836	459	0.23609	389	0.35456	9.61326e-128
JUNDvar.2_MA0492.1	JUND(var.2)	MA0492.1	C_ATF2	3640	0.34762	805	0.3435	684	0.35396	5.70076e-128
BSX_MA0876.1	BSX	MA0876.1	C_Dlx3	1096	0.23217	152	0.21694	119	0.35395	2.36701e-109
JUN_MA0488.1	JUN	MA0488.1	C_ATF2	4391	0.35274	987	0.34807	845	0.35359	1.49249e-134
HOXC9_MA0485.2	HOXC9	MA0485.2	C_HOXC10	1082	0.24942	165	0.23204	139	0.35266	4.62769e-112
HOXA1_MA1495.1	HOXA1	MA1495.1	C_EMX1	692	0.23219	101	0.21156	77	0.35136	2.10375e-94
FOXP1_MA0481.1	FOXP1	MA0481.1	C_FOXP1	8684	0.22932	1211	0.21661	1025	0.35108	3.74061e-145
NFIL3_MA0025.1	NFIL3	MA0025.1	C_NFIL3	1597	0.31256	296	0.34361	251	0.35108	5.19483e-114
E2F2_MA0864.1	E2F2	MA0864.1	C_E2F2	594	0.25109	99	0.23427	85	0.35092	1.46167e-101
HLF_MA0043.2	HLF	MA0043.2	C_NFIL3	1488	0.35932	332	0.38793	278	0.35024	3.61436e-112
UNCX_MA0721.1	UNCX	MA0721.1	C_PRRX2	1221	0.22945	162	0.20916	136	0.34919	1.76409e-110
Shox2_MA0720.1	Shox2	MA0720.1	C_PRRX2	1088	0.22581	138	0.20792	116	0.34874	4.87576e-104
TEF_MA0843.1	TEF	MA0843.1	C_NFIL3	1261	0.35114	265	0.39685	221	0.34846	7.07881e-107
E2F7_MA0758.1	E2F7	MA0758.1	C_E2F7	1289	0.27844	223	0.24493	185	0.34841	1.78185e-108
ATF7_MA0834.1	ATF7	MA0834.1	C_ATF2	1276	0.35632	330	0.35157	283	0.34788	5.50023e-116
RORB_MA1150.1	RORB	MA1150.1	C_RORB	1969	0.2776	309	0.25013	257	0.34733	5.12698e-122
FOXP2_MA0593.1	FOXP2	MA0593.1	C_FOXP1	4797	0.24724	741	0.22845	605	0.34682	8.0233e-142
HSF1_MA0486.2	HSF1	MA0486.2	C_HSF1	2222	0.2738	407	0.25308	320	0.34663	4.41154e-119
CUX2_MA0755.1	CUX2	MA0755.1	C_ONECUT1	421	0.18796	45	0.17331	30	0.34643	4.85131e-82
Hoxa9_MA0594.1	Hoxa9	MA0594.1	C_MEIS2(var.2)	2266	0.23546	339	0.21236	254	0.34582	1.19479e-121
PAX7_MA0680.1	PAX7	MA0680.1	C_PAX3	960	0.20451	113	0.19482	92	0.34549	1.37758e-106
ATF3_MA0605.2	ATF3	MA0605.2	C_ATF2	1338	0.35798	331	0.34797	285	0.34428	1.82315e-115
MAFF_MA0495.3	MAFF	MA0495.3	C_MAFF	4134	0.28124	731	0.26335	603	0.34404	7.31992e-135
HOXD11_MA0908.1	HOXD11	MA0908.1	C_HOXC10	1622	0.22652	225	0.20881	187	0.34375	1.04577e-114
RFX3_MA0798.1	RFX3	MA0798.1	C_RFX2	1219	0.34619	272	0.3205	235	0.34369	6.91037e-110
PAX3_MA0780.1	PAX3	MA0780.1	C_PAX3	903	0.20379	108	0.19151	88	0.34355	3.7362e-104
Msx3_MA0709.1	Msx3	MA0709.1	C_Dlx3	1317	0.2241	167	0.21344	131	0.34281	1.22386e-113
HSF2_MA0770.1	HSF2	MA0770.1	C_HSF1	2407	0.26645	432	0.24387	356	0.34169	1.81929e-128
FOXD2_MA0847.2	FOXD2	MA0847.2	C_FOXD2	3919	0.22892	516	0.20905	416	0.34122	1.04673e-134
MAFNFE2_MA0501.1	MAF::NFE2	MA0501.1	C_BACH2	6828	0.36566	1715	0.34381	1466	0.34107	5.82573e-147
HLTF_MA0109.1	HLTF	MA0109.1	C_HLTF	2427	0.21471	304	0.19756	244	0.34089	7.50125e-125
SOX15_MA1152.1	SOX15	MA1152.1	C_SOX15	4109	0.22379	547	0.20522	448	0.34046	8.8735e-136
Sox11_MA0869.1	Sox11	MA0869.1	C_Sox11	3046	0.25327	455	0.23318	369	0.3401	1.49222e-125
JUNBvar.2_MA1140.2	JUNB(var.2)	MA1140.2	C_ATF2	1295	0.34824	325	0.33784	276	0.33991	2.03203e-107
GATA6_MA1104.2	GATA6	MA1104.2	C_GATA2	2470	0.2225	326	0.20746	250	0.33966	8.76801e-119
MYBL2_MA0777.1	MYBL2	MA0777.1	C_MYBL2	366	0.2963	70	0.27598	62	0.33899	7.15402e-83
FOXF2_MA0030.1	FOXF2	MA0030.1	C_FOXP1	2570	0.22676	345	0.20408	269	0.33739	3.54422e-121
FOXK1_MA0852.2	FOXK1	MA0852.2	C_FOXP1	3232	0.25029	513	0.23127	426	0.3373	2.2358e-128
NR4A1_MA1112.2	NR4A1	MA1112.2	C_NR4A1	3680	0.27376	615	0.25148	511	0.33674	5.60305e-133
TCF7_MA0769.2	TCF7	MA0769.2	C_TCF7L2	2480	0.23171	354	0.21449	284	0.3364	2.58935e-124
MSX2_MA0708.1	MSX2	MA0708.1	C_Dlx3	1064	0.22742	136	0.21911	107	0.33613	1.4003e-107
MSX1_MA0666.1	MSX1	MA0666.1	C_Dlx3	1100	0.23928	156	0.23293	130	0.33339	1.60845e-102
HSF1_MA0486.1	HSF1	MA0486.1	C_HSF1	3468	0.2941	698	0.27265	564	0.33269	6.38905e-122
RFX4_MA0799.1	RFX4	MA0799.1	C_RFX2	1339	0.33789	305	0.31852	254	0.33265	1.56844e-107
HOXA6_MA1497.1	HOXA6	MA1497.1	C_HOXC8	1257	0.25192	195	0.23487	163	0.33244	5.77625e-111
Foxk1_MA0852.1	Foxk1	MA0852.1	C_FOXP1	5013	0.21313	614	0.19643	498	0.33223	9.32814e-141
DLX5_MA1476.1	DLX5	MA1476.1	C_HOXC8	952	0.24134	142	0.22902	119	0.33198	4.3577e-103
Gfi1_MA0038.1	Gfi1	MA0038.1	C_Gfi1	2977	0.26343	499	0.24944	402	0.33191	5.43576e-128
SOX21_MA0866.1	SOX21	MA0866.1	C_SOX21	2503	0.2331	342	0.21336	276	0.33156	8.47209e-122
BACH2_MA1101.1	BACH2	MA1101.1	C_BACH2	8194	0.38807	2156	0.3673	1869	0.3315	2.26654e-153
Mecom_MA0029.1	Mecom	MA0029.1	C_Mecom	2648	0.23738	370	0.21405	288	0.33099	1.07815e-124
Foxj3_MA0851.1	Foxj3	MA0851.1	C_FOXP1	4371	0.21835	564	0.19973	442	0.33057	1.86079e-138
RFX5_MA0510.2	RFX5	MA0510.2	C_RFX2	1112	0.3561	259	0.33077	229	0.32955	2.7962e-106
BACH2var.2_MA1470.1	BACH2(var.2)	MA1470.1	C_BACH2(var.2)	1475	0.30015	290	0.27768	252	0.32877	3.29499e-106
GBX1_MA0889.1	GBX1	MA0889.1	C_GBX2	860	0.24097	128	0.23111	112	0.32715	5.37321e-98
Stat3_MA0144.1	Stat3	MA0144.1	C_Stat3	4909	0.32418	1066	0.29006	848	0.32621	4.17445e-133
MEIS1var.2_MA1639.1	MEIS1(var.2)	MA1639.1	C_MEIS2(var.2)	2920	0.25225	472	0.22967	363	0.32581	7.74075e-124
FOXO3_MA0157.1	FOXO3	MA0157.1	C_FOXO3	3134	0.25274	501	0.23123	397	0.32578	5.88957e-121
RORC_MA1151.1	RORC	MA1151.1	C_RORA(var.2)	1877	0.27735	300	0.24588	248	0.32503	4.45768e-115
PITX2_MA1547.1	PITX2	MA1547.1	C_OTX2	1920	0.23709	266	0.21519	208	0.32472	8.21545e-118
NR3C1_MA0113.1	NR3C1	MA0113.1	C_NR3C1	2550	0.26448	448	0.24086	381	0.32461	1.17125e-126
ETS1_MA0098.1	ETS1	MA0098.1	C_ETS1	12561	0.29418	2419	0.27267	2105	0.32361	1.14626e-162
Cebpa_MA0102.1	Cebpa	MA0102.1	C_Cebpa	2973	0.34699	673	0.35562	611	0.32272	6.84268e-126
GATA1_MA0035.4	GATA1	MA0035.4	C_GATA1	1726	0.23035	230	0.21196	194	0.32271	2.29332e-113
MAFK_MA0496.2	MAFK	MA0496.2	C_MAFF	3676	0.32504	812	0.31015	692	0.32226	9.63799e-132
MAFF_MA0495.1	MAFF	MA0495.1	C_MAFF	4727	0.30136	933	0.28476	797	0.32211	3.12094e-132
BACH1_MA1633.1	BACH1	MA1633.1	C_BACH2	8264	0.39451	2229	0.37568	1939	0.32202	2.21805e-144
CEBPD_MA0836.1	CEBPD	MA0836.1	C_CEBPA	1808	0.348	450	0.34857	402	0.32189	4.002e-109
CREB1_MA0018.3	CREB1	MA0018.3	C_ATF2	2048	0.37981	523	0.36485	455	0.32149	3.75917e-116
HOXC8_MA1505.1	HOXC8	MA1505.1	C_HOXC8	720	0.2434	113	0.22649	96	0.32136	1.31069e-96
Dmrt1_MA1603.1	Dmrt1	MA1603.1	C_Dmrt1	2452	0.23163	338	0.21392	287	0.32133	5.85935e-124
Foxo1_MA0480.1	Foxo1	MA0480.1	C_Foxo1	4540	0.26822	784	0.25249	662	0.32123	5.83162e-132
EN1_MA0027.2	EN1	MA0027.2	C_PRRX2	900	0.23159	121	0.21836	99	0.32049	1.33032e-93
Stat2_MA1623.1	Stat2	MA1623.1	C_Stat2	12704	0.27739	2290	0.27725	2073	0.32019	4.35546e-158
LEF1_MA0768.1	LEF1	MA0768.1	C_LEF1	3683	0.23259	516	0.21813	442	0.3198	5.78104e-130
Foxl2_MA1607.1	Foxl2	MA1607.1	C_FOXP1	4838	0.22853	666	0.21302	539	0.31978	4.95503e-139
FOXO3_MA0157.2	FOXO3	MA0157.2	C_FOXP1	2532	0.23496	372	0.21678	306	0.31935	5.1863e-113
Nkx3-1_MA0124.2	Nkx3-1	MA0124.2	C_ISL2	1772	0.24077	275	0.21867	207	0.31824	7.98259e-111
SOX4_MA0867.1	SOX4	MA0867.1	C_Sox11	2889	0.25229	442	0.23442	361	0.31783	1.86438e-124
BARX1_MA0875.1	BARX1	MA0875.1	C_BARX1	1145	0.23724	158	0.2259	135	0.31777	1.13623e-102
GSC_MA0648.1	GSC	MA0648.1	C_OTX2	1070	0.26355	157	0.23253	121	0.31729	2.50725e-99
FOXC1_MA0032.1	FOXC1	MA0032.1	C_FOXC1	1927	0.26026	315	0.23904	261	0.31719	3.48591e-118
GATA6_MA1104.1	GATA6	MA1104.1	C_GATA2	2564	0.23342	368	0.22022	288	0.31675	5.46965e-121
CUX1_MA0754.1	CUX1	MA0754.1	C_ONECUT1	435	0.18638	43	0.1724	28	0.31671	2.52032e-83
PRDM1_MA0508.2	PRDM1	MA0508.2	C_PRDM1	4148	0.27951	720	0.26146	628	0.31653	3.18472e-132
IRF1_MA0050.2	IRF1	MA0050.2	C_IRF1	13016	0.28942	2420	0.2956	2288	0.3162	1.79212e-150
GATA2_MA0036.2	GATA2	MA0036.2	C_GATA2	2121	0.25342	318	0.23675	260	0.315	1.98027e-123
HOXB2_MA0902.2	HOXB2	MA0902.2	C_HOXC8	786	0.25154	127	0.23923	106	0.31412	5.9899e-97
MYF6_MA0667.1	MYF6	MA0667.1	C_MYF6	1657	0.30258	323	0.26899	235	0.31356	7.62366e-113
OTX2_MA0712.2	OTX2	MA0712.2	C_OTX2	2166	0.23789	283	0.21857	229	0.31264	6.55906e-115
RFX1_MA0509.2	RFX1	MA0509.2	C_RFX1	2396	0.30948	518	0.29098	421	0.31225	4.1046e-119
RFX2_MA0600.2	RFX2	MA0600.2	C_RFX2	1054	0.34439	245	0.32385	214	0.31218	1.11959e-106
CEBPB_MA0466.2	CEBPB	MA0466.2	C_CEBPA	1931	0.35093	487	0.35291	434	0.3104	3.51776e-113
IRF1_MA0050.1	IRF1	MA0050.1	C_IRF1	6496	0.28715	1212	0.28543	1157	0.31002	4.19272e-140
Isl1_MA1608.1	Isl1	MA1608.1	C_Isl1	1445	0.23034	202	0.2217	170	0.30986	3.84131e-104
MAFG_MA0659.2	MAFG	MA0659.2	C_MAFF	4251	0.29661	812	0.28311	693	0.30977	2.42766e-132
Foxf1_MA1606.1	Foxf1	MA1606.1	C_FOXP1	3307	0.23325	452	0.21502	364	0.30817	9.39371e-127
Sox1_MA0870.1	Sox1	MA0870.1	C_SOX21	2185	0.2291	300	0.21463	236	0.30808	2.31253e-114
Pitx1_MA0682.1	Pitx1	MA0682.1	C_OTX2	1317	0.24836	181	0.22525	148	0.30758	3.45672e-104
PITX1_MA0682.2	PITX1	MA0682.2	C_OTX2	1317	0.24836	181	0.22525	148	0.30758	3.45672e-104
HSF4_MA0771.1	HSF4	MA0771.1	C_HSF1	2082	0.2743	385	0.26205	330	0.30754	1.28243e-110
IRF2_MA0051.1	IRF2	MA0051.1	C_IRF2	4502	0.29309	859	0.28879	824	0.30732	3.90941e-129
SOX2_MA0143.4	SOX2	MA0143.4	C_SOX13	2524	0.25431	405	0.23708	337	0.30548	1.4088e-119
SOX8_MA0868.1	SOX8	MA0868.1	C_SOX8	2754	0.24462	418	0.22177	314	0.30508	1.01291e-119
MAFK_MA0496.1	MAFK	MA0496.1	C_MAFF	4601	0.30108	912	0.287	775	0.30506	3.00686e-130
TCF7L2_MA0523.1	TCF7L2	MA0523.1	C_TCF7L2	3512	0.24185	521	0.23162	447	0.30433	8.80236e-124
Mafb_MA0117.2	Mafb	MA0117.2	C_MAFF	2995	0.30006	590	0.28702	498	0.30414	2.01008e-117
Nkx3-2_MA0122.3	Nkx3-2	MA0122.3	C_ISL2	2505	0.23467	351	0.21428	272	0.3038	9.9542e-119
SRF_MA0083.3	SRF	MA0083.3	C_SRF	1181	0.24114	180	0.21685	134	0.30366	9.73081e-106
NRL_MA0842.2	NRL	MA0842.2	C_MAFF	2535	0.3025	518	0.28659	418	0.30364	1.67938e-121
FOXD1_MA0031.1	FOXD1	MA0031.1	C_FOXP1	2156	0.23357	313	0.21766	256	0.303	1.13016e-118
CEBPE_MA0837.1	CEBPE	MA0837.1	C_CEBPA	1876	0.34974	470	0.35449	421	0.303	2.05375e-113
PITX3_MA0714.1	PITX3	MA0714.1	C_OTX2	1205	0.24464	158	0.22116	131	0.30081	3.59426e-100
RUNX1_MA0002.1	RUNX1	MA0002.1	C_RUNX2	2858	0.28101	496	0.26915	460	0.30056	4.06419e-126
Pax4_MA0068.1	Pax4	MA0068.1	C_Pax4	5977	0.23975	885	0.22644	702	0.30007	9.2222e-141
STAT1STAT2_MA0517.1	STAT1::STAT2	MA0517.1	C_IRF1	10184	0.30045	2020	0.30167	1909	0.29949	7.88016e-148
TCF7L1_MA1421.1	TCF7L1	MA1421.1	C_LEF1	3407	0.23126	483	0.21572	399	0.29861	2.73602e-123
OTX1_MA0711.1	OTX1	MA0711.1	C_OTX2	602	0.25995	89	0.23568	65	0.29846	3.78291e-92
FOXG1_MA0613.1	FOXG1	MA0613.1	C_FOXP1	2747	0.23717	392	0.21832	325	0.29839	8.54281e-119
MZF1_MA0056.2	MZF1	MA0056.2	C_MZF1	3332	0.29626	614	0.2521	421	0.29704	2.68495e-127
FOXP3_MA0850.1	FOXP3	MA0850.1	C_FOXP1	3440	0.23245	487	0.21352	384	0.29694	2.55441e-126
CREM_MA0609.2	CREM	MA0609.2	C_ATF2	1467	0.39792	389	0.38035	339	0.29673	8.23659e-102
FOXP1_MA0481.2	FOXP1	MA0481.2	C_FOXP1	3844	0.24723	581	0.23176	489	0.29626	2.76013e-124
FOXA1_MA0148.1	FOXA1	MA0148.1	C_FOXA1	4957	0.24487	745	0.2266	610	0.29563	7.94122e-131
NR1I3_MA1534.1	NR1I3	MA1534.1	C_NR1I3	1939	0.26329	329	0.24659	267	0.29536	7.37666e-115
ZNF652_MA1657.1	ZNF652	MA1657.1	C_ZNF652	2415	0.28285	387	0.30165	326	0.29534	2.57028e-115
ELF5_MA0136.1	ELF5	MA0136.1	C_FEV	4897	0.34333	1151	0.32781	1048	0.29497	1.01999e-130
DMRT3_MA0610.1	DMRT3	MA0610.1	C_DMRTC2	1683	0.22759	223	0.21207	184	0.29497	2.4468e-109
SIX1_MA1118.1	SIX1	MA1118.1	C_SIX2	1953	0.25696	312	0.24221	264	0.2945	1.54295e-114
Gata1_MA0035.2	Gata1	MA0035.2	C_GATA2	2138	0.2403	312	0.22847	245	0.29414	4.96712e-115
NKX3-2_MA0122.2	NKX3-2	MA0122.2	C_ISL2	1757	0.23572	266	0.21917	203	0.29398	1.96611e-113
SOX8_MA0868.2	SOX8	MA0868.2	C_SOX15	2442	0.23817	349	0.22399	284	0.29394	3.69946e-113
Nfe2l2_MA0150.2	Nfe2l2	MA0150.2	C_BACH2	6387	0.36722	1592	0.34716	1363	0.29362	1.00105e-145
GSC2_MA0891.1	GSC2	MA0891.1	C_OTX2	1164	0.24327	154	0.2239	121	0.29351	9.05737e-102
HOXA7_MA1498.1	HOXA7	MA1498.1	C_HOXC8	1076	0.27274	177	0.26281	148	0.29157	7.63797e-98
Sox17_MA0078.1	Sox17	MA0078.1	C_Sox17	2244	0.2637	384	0.24531	301	0.29099	3.54531e-120
Foxj2_MA0614.1	Foxj2	MA0614.1	C_FOXP1	2969	0.24141	434	0.22213	346	0.29083	1.09273e-125
HOXB6_MA1500.1	HOXB6	MA1500.1	C_HOXC8	1230	0.2503	192	0.24232	161	0.28918	7.27743e-104
FOXA1_MA0148.4	FOXA1	MA0148.4	C_FOXP1	3621	0.22745	481	0.21028	392	0.28813	3.23177e-119
GATA4_MA0482.2	GATA4	MA0482.2	C_GATA2	2911	0.2662	470	0.25741	409	0.28808	4.56223e-124
FOXA1_MA0148.2	FOXA1	MA0148.2	C_FOXA1	4983	0.2447	752	0.22656	611	0.28806	2.87647e-134
Tcf7_MA0769.1	Tcf7	MA0769.1	C_LEF1	3454	0.22979	470	0.21743	399	0.28771	3.12715e-125
Sox3_MA0514.1	Sox3	MA0514.1	C_Sox6	5401	0.2392	822	0.22749	672	0.28582	3.06525e-135
Foxa2_MA0047.2	Foxa2	MA0047.2	C_FOXA1	4023	0.23621	561	0.21979	484	0.28562	1.51289e-129
PRDM1_MA0508.1	PRDM1	MA0508.1	C_PRDM1	9976	0.28724	1773	0.29605	1616	0.28523	3.46768e-151
SOX4_MA0867.2	SOX4	MA0867.2	C_Sox6	3816	0.24752	599	0.23173	477	0.28476	1.42491e-126
Sox6_MA0515.1	Sox6	MA0515.1	C_Sox6	4024	0.2426	610	0.23066	498	0.28365	6.96156e-124
IRF3_MA1418.1	IRF3	MA1418.1	C_IRF3	5982	0.31136	1222	0.32036	1176	0.28353	3.13718e-137
FOXL1_MA0033.2	FOXL1	MA0033.2	C_FOXP1	2567	0.23899	372	0.22096	297	0.283	1.63817e-119
FOXD2_MA0847.1	FOXD2	MA0847.1	C_FOXP1	2567	0.23899	372	0.22096	297	0.283	1.63817e-119
FOXO4_MA0848.1	FOXO4	MA0848.1	C_FOXP1	2567	0.23899	372	0.22096	297	0.283	1.63817e-119
FOXO6_MA0849.1	FOXO6	MA0849.1	C_FOXP1	2567	0.23899	372	0.22096	297	0.283	1.63817e-119
NR1H4_MA1110.1	NR1H4	MA1110.1	C_NR1H4	2154	0.27785	349	0.25958	294	0.28264	4.57572e-116
SRF_MA0083.1	SRF	MA0083.1	C_SRF	1177	0.23658	172	0.22286	155	0.28172	7.61164e-105
GATA2_MA0036.3	GATA2	MA0036.3	C_GATA2	2013	0.24206	293	0.23209	238	0.28078	1.02716e-113
Myb_MA0100.2	Myb	MA0100.2	C_Myb	3198	0.28227	576	0.26047	482	0.27986	7.40124e-120
TEAD4_MA0809.1	TEAD4	MA0809.1	C_TEAD4	3170	0.24889	484	0.23068	429	0.27983	5.57226e-125
MAFG_MA0659.1	MAFG	MA0659.1	C_MAFF	2135	0.32828	447	0.32303	401	0.27956	5.45744e-113
IRF9_MA0653.1	IRF9	MA0653.1	C_IRF1	4253	0.30653	876	0.31491	854	0.27942	1.50231e-127
RFX3_MA0798.2	RFX3	MA0798.2	C_RFX1	2469	0.30446	511	0.28773	415	0.27887	2.33915e-110
NR2C2var.2_MA1536.1	NR2C2(var.2)	MA1536.1	C_NR2C2(var.2)	2677	0.30419	519	0.28854	442	0.27879	3.41938e-120
CEBPG_MA0838.1	CEBPG	MA0838.1	C_CEBPA	1555	0.35583	413	0.35261	369	0.27847	9.74429e-104
HOXB8_MA1502.1	HOXB8	MA1502.1	C_HOXC8	1059	0.25808	160	0.25301	142	0.27809	9.1874e-102
HOXA9_MA0594.2	HOXA9	MA0594.2	C_HOXC10	349	0.26035	57	0.2375	49	0.27783	6.513e-81
IRF4_MA1419.1	IRF4	MA1419.1	C_IRF1	3092	0.30288	650	0.31117	634	0.27777	6.32994e-119
IRF8_MA0652.1	IRF8	MA0652.1	C_IRF1	3425	0.30915	724	0.31507	704	0.27776	2.53369e-118
GRHL2_MA1105.1	GRHL2	MA1105.1	C_GRHL2	2030	0.265	341	0.24495	320	0.2771	2.41317e-110
FEV_MA0156.1	FEV	MA0156.1	C_FEV	4812	0.35343	1165	0.34344	1085	0.27707	1.8996e-129
RORAvar.2_MA0072.1	RORA(var.2)	MA0072.1	C_RORA(var.2)	2360	0.26999	366	0.24978	322	0.27694	1.24784e-113
HOXD13_MA0909.2	HOXD13	MA0909.2	C_HOXD13	1747	0.21939	229	0.20157	176	0.27339	3.4547e-105
NR2F2_MA1111.1	NR2F2	MA1111.1	C_NR2F2	2871	0.28931	505	0.27061	435	0.27336	3.72178e-116
SOX9_MA0077.1	SOX9	MA0077.1	C_SOX15	1726	0.23263	250	0.21909	198	0.27336	5.3935e-109
MAFGNFE2L1_MA0089.1	MAFG::NFE2L1	MA0089.1	C_MAFG::NFE2L1	6016	0.30683	1214	0.28959	980	0.27268	1.20478e-133
GRHL1_MA0647.1	GRHL1	MA0647.1	C_GRHL2	853	0.25712	142	0.2365	128	0.27215	1.95804e-90
Rhox11_MA0629.1	Rhox11	MA0629.1	C_Rhox11	1673	0.25409	282	0.24129	236	0.27204	6.81789e-108
MAFK_MA0496.3	MAFK	MA0496.3	C_BACH2	7792	0.37211	1928	0.35449	1696	0.27041	5.81203e-142
STAT1_MA0137.1	STAT1	MA0137.1	C_IRF1	7689	0.31815	1606	0.32035	1531	0.2704	6.98147e-136
GATA5_MA0766.1	GATA5	MA0766.1	C_GATA2	1530	0.23608	206	0.22122	161	0.27016	3.68731e-104
Gata4_MA0482.1	Gata4	MA0482.1	C_GATA2	1979	0.24905	291	0.238	235	0.26967	3.90493e-108
SOX14_MA1562.1	SOX14	MA1562.1	C_SOX14	1250	0.24446	183	0.23135	159	0.2696	1.30747e-95
HOXD8_MA0910.2	HOXD8	MA0910.2	C_HOXC8	1171	0.2761	193	0.27149	170	0.26919	1.85341e-96
RARA_MA0729.1	RARA	MA0729.1	C_RARA	2631	0.29229	474	0.27168	397	0.26913	2.56212e-114
E2F8_MA0865.1	E2F8	MA0865.1	C_E2F8	1566	0.27667	289	0.25468	232	0.26843	2.6262e-104
DPRX_MA1480.1	DPRX	MA1480.1	C_DPRX	1135	0.26145	162	0.23314	122	0.26839	3.11944e-93
FOXI1_MA0042.2	FOXI1	MA0042.2	C_FOXP1	1974	0.23383	284	0.21877	236	0.26765	9.3983e-109
GATA3_MA0037.2	GATA3	MA0037.2	C_GATA2	2047	0.23309	293	0.22543	236	0.26754	2.58906e-108
SOX13_MA1120.1	SOX13	MA1120.1	C_SOX13	2420	0.26192	411	0.25265	337	0.26682	2.30067e-115
RFX2_MA0600.1	RFX2	MA0600.1	C_RFX2	2198	0.33444	491	0.31576	400	0.26674	5.29848e-112
FOXA1_MA0148.3	FOXA1	MA0148.3	C_FOXA1	4408	0.23092	594	0.21442	497	0.26592	1.42729e-125
GMEB2_MA0862.1	GMEB2	MA0862.1	C_Crem	241	0.32041	55	0.33217	54	0.26538	1.66565e-61
PAX6_MA0069.1	PAX6	MA0069.1	C_PAX6	1398	0.24902	219	0.22984	196	0.26499	1.03634e-100
Prdm15_MA1616.1	Prdm15	MA1616.1	C_Prdm15	3339	0.27128	611	0.25527	506	0.26451	2.56312e-122
SOX10_MA0442.2	SOX10	MA0442.2	C_SOX10	3803	0.24671	583	0.2377	484	0.26402	1.94561e-119
PAX3var.2_MA1546.1	PAX3(var.2)	MA1546.1	C_PAX3(var.2)	790	0.29061	154	0.27443	131	0.2632	2.20949e-89
GFI1_MA0038.2	GFI1	MA0038.2	C_Gfi1b	2777	0.27441	479	0.26489	386	0.26275	1.18319e-110
Klf4_MA0039.1	Klf4	MA0039.1	C_Klf4	8079	0.27291	1412	0.26868	1269	0.26221	1.43788e-139
FOXB1_MA0845.1	FOXB1	MA0845.1	C_FOXC2	4513	0.20861	531	0.19781	434	0.26196	1.41614e-126
Rarb_MA0857.1	Rarb	MA0857.1	C_Rarb	2906	0.27888	494	0.26094	415	0.26189	2.37776e-121
ZNF24_MA1124.1	ZNF24	MA1124.1	C_ZNF24	4179	0.22985	570	0.21771	481	0.2608	3.4604e-121
MEIS1_MA0498.2	MEIS1	MA0498.2	C_MEIS2	3128	0.28039	565	0.26106	453	0.25904	7.5621e-120
RORA_MA0071.1	RORA	MA0071.1	C_RORA	2338	0.27797	394	0.25986	303	0.25881	1.56202e-108
TFAP4var.2_MA1570.1	TFAP4(var.2)	MA1570.1	C_TFAP4(var.2)	1333	0.28518	241	0.27141	199	0.25753	6.37414e-99
ZNF136_MA1588.1	ZNF136	MA1588.1	C_ZNF136	2682	0.2306	363	0.216	307	0.25683	1.08985e-110
ISL2_MA0914.1	ISL2	MA0914.1	C_ISL2	1502	0.23427	203	0.22722	167	0.25651	4.45442e-102
Gata1_MA0035.3	Gata1	MA0035.3	C_GATA2	2233	0.24384	326	0.23859	279	0.25631	4.91934e-108
PBX1_MA0070.1	PBX1	MA0070.1	C_PBX1	1756	0.22268	243	0.21846	218	0.25612	2.37169e-104
Atf1_MA0604.1	Atf1	MA0604.1	C_Crem	632	0.41311	169	0.43826	164	0.2559	3.04663e-81
RHOXF1_MA0719.1	RHOXF1	MA0719.1	C_RHOXF1	1324	0.2169	161	0.20337	140	0.25478	1.82729e-98
Gfi1b_MA0483.1	Gfi1b	MA0483.1	C_Gfi1b	4438	0.27107	760	0.25955	651	0.25468	1.29194e-122
RUNX3_MA0684.2	RUNX3	MA0684.2	C_RUNX3	3420	0.29295	624	0.28449	571	0.25436	8.17716e-115
GATA5_MA0766.2	GATA5	MA0766.2	C_GATA2	1296	0.24047	175	0.22246	138	0.25246	5.4733e-97
SOX10_MA0442.1	SOX10	MA0442.1	C_SOX10	6460	0.24837	1004	0.23763	843	0.25197	2.63516e-133
CREB3L4var.2_MA1475.1	CREB3L4(var.2)	MA1475.1	C_ATF2	852	0.42365	234	0.42236	236	0.25188	3.52626e-85
NR4A1_MA1112.1	NR4A1	MA1112.1	C_NR2F2	2354	0.28897	425	0.27221	357	0.25073	1.26434e-106
FOXK2_MA1103.1	FOXK2	MA1103.1	C_FOXP1	3236	0.21918	421	0.20775	334	0.25044	3.22192e-113
Six3_MA0631.1	Six3	MA0631.1	C_Six3	1351	0.22506	173	0.21331	135	0.2504	8.52215e-96
Rarg_MA0859.1	Rarg	MA0859.1	C_Rarb	2663	0.26581	420	0.2525	349	0.24998	1.53495e-113
FOXP1_MA0481.3	FOXP1	MA0481.3	C_FOXP1	3512	0.21712	438	0.20604	353	0.24821	2.81251e-121
ZNF282_MA1154.1	ZNF282	MA1154.1	C_ZNF282	2995	0.30352	541	0.29558	462	0.24821	9.06334e-115
RBPJ_MA1116.1	RBPJ	MA1116.1	C_RBPJ	5901	0.28466	1073	0.25324	823	0.24762	2.65215e-128
PRDM4_MA1647.1	PRDM4	MA1647.1	C_PRDM4	4648	0.31051	965	0.32003	857	0.24753	3.49501e-122
CREB1_MA0018.2	CREB1	MA0018.2	C_CREB1	1625	0.35609	385	0.3545	344	0.24628	1.17528e-100
SPIC_MA0687.1	SPIC	MA0687.1	C_SPI1	6382	0.35222	1569	0.36	1510	0.24594	1.16883e-132
SIX2_MA1119.1	SIX2	MA1119.1	C_SIX2	3104	0.25682	512	0.25572	464	0.24551	1.07772e-110
IKZF1_MA1508.1	IKZF1	MA1508.1	C_FEV	9071	0.33965	2101	0.33997	1954	0.24513	1.86799e-136
FOXA3_MA1683.1	FOXA3	MA1683.1	C_FOXP1	3358	0.21996	433	0.20887	359	0.24338	1.42151e-116
NRL_MA0842.1	NRL	MA0842.1	C_MAFF	2939	0.28637	557	0.27708	458	0.24337	1.83203e-118
TP63_MA0525.2	TP63	MA0525.2	C_TP63	1180	0.2672	200	0.25245	167	0.24306	2.09514e-96
Esrra_MA0592.2	Esrra	MA0592.2	C_Esrrg	2193	0.26852	359	0.25555	296	0.24287	3.3055e-104
TGIF2LY_MA1572.1	TGIF2LY	MA1572.1	C_PKNOX2	1281	0.28418	223	0.2646	184	0.24168	7.09239e-97
TEAD4_MA0809.2	TEAD4	MA0809.2	C_TEAD4	3974	0.26322	658	0.25066	580	0.24156	1.24041e-117
TBX19_MA0804.1	TBX19	MA0804.1	C_TBX19	1186	0.24374	167	0.23056	141	0.24065	4.55473e-93
Tal1Gata1_MA0140.1	Tal1::Gata1	MA0140.1	C_Tal1::Gata1	1797	0.25675	270	0.25043	225	0.24058	7.5841e-98
NR2C1_MA1535.1	NR2C1	MA1535.1	C_NR2C2(var.2)	2820	0.28675	513	0.27215	436	0.23985	2.10136e-113
SOX12_MA1561.1	SOX12	MA1561.1	C_SOX12	1044	0.24887	159	0.23927	136	0.23653	1.2283e-92
GATA3_MA0037.3	GATA3	MA0037.3	C_GATA2	1212	0.24495	177	0.23314	147	0.23612	1.29088e-93
NEUROG2_MA0669.1	NEUROG2	MA0669.1	C_NEUROG2	1455	0.24962	219	0.23639	165	0.23603	5.22047e-96
BHLHE23_MA0817.1	BHLHE23	MA0817.1	C_Atoh1	1109	0.22397	142	0.20826	102	0.23573	6.79983e-92
Rfx1_MA0509.1	Rfx1	MA0509.1	C_RFX2	2206	0.32177	471	0.30349	398	0.23515	4.38197e-104
RUNX2_MA0511.2	RUNX2	MA0511.2	C_RUNX2	2120	0.33296	464	0.33491	439	0.23466	3.30004e-101
En1_MA0027.1	En1	MA0027.1	C_En1	1799	0.2603	292	0.24191	243	0.23254	5.0923e-97
Bach1Mafk_MA0591.1	Bach1::Mafk	MA0591.1	C_BACH2	5839	0.3836	1517	0.37499	1331	0.23193	1.42979e-129
PRDM1_MA0508.3	PRDM1	MA0508.3	C_PRDM1	6127	0.29621	1111	0.31785	1032	0.2302	7.6267e-125
ESRRB_MA0141.3	ESRRB	MA0141.3	C_Esrrg	2366	0.27148	391	0.2615	324	0.22955	2.47149e-103
Sox2_MA0143.3	Sox2	MA0143.3	C_Sox2	2662	0.25659	419	0.24542	352	0.22656	5.92757e-110
NKX2-5_MA0063.2	NKX2-5	MA0063.2	C_NKX2-5	2324	0.24632	370	0.24163	306	0.22653	9.23692e-102
Nkx3-2_MA0122.1	Nkx3-2	MA0122.1	C_Nkx3-2	2172	0.23909	352	0.23482	299	0.22621	1.74347e-104
ZBTB26_MA1579.1	ZBTB26	MA1579.1	C_ZBTB26	4131	0.27266	738	0.26204	633	0.22615	3.96787e-118
NFE2L2_MA0150.1	NFE2L2	MA0150.1	C_BACH2	4413	0.36504	1051	0.35156	953	0.22535	2.32841e-120
NR2F1_MA0017.2	NR2F1	MA0017.2	C_NR2C2(var.2)	3398	0.28832	595	0.27718	515	0.22495	2.59068e-110
Esrrg_MA0643.1	Esrrg	MA0643.1	C_Esrrg	2250	0.27213	373	0.25967	319	0.22445	8.11728e-106
MSGN1_MA1524.1	MSGN1	MA1524.1	C_MSGN1	1443	0.25376	231	0.24967	185	0.22378	2.64324e-94
SPI1_MA0080.4	SPI1	MA0080.4	C_SPI1	7218	0.36847	1881	0.38217	1846	0.22239	6.6632e-127
E2F3_MA0469.2	E2F3	MA0469.2	C_E2F2	426	0.2331	64	0.2347	54	0.22233	5.50331e-67
MYBL1_MA0776.1	MYBL1	MA0776.1	C_MYBL1	332	0.27555	58	0.29281	51	0.22152	2.28658e-57
GRHL2_MA1105.2	GRHL2	MA1105.2	C_GRHL2	2287	0.26383	381	0.25272	347	0.22087	1.86152e-102
Ddit3Cebpa_MA0019.1	Ddit3::Cebpa	MA0019.1	C_Ddit3::Cebpa	1705	0.2895	351	0.28429	309	0.22035	4.1002e-93
FOXK2_MA1103.2	FOXK2	MA1103.2	C_FOXP1	3477	0.21685	443	0.20766	353	0.21833	1.75222e-107
NR4A2_MA0160.1	NR4A2	MA0160.1	C_NR2F2	2820	0.30489	533	0.2931	482	0.21812	5.34756e-111
OLIG3_MA0827.1	OLIG3	MA0827.1	C_Atoh1	1156	0.21591	148	0.20791	116	0.21769	7.88332e-88
Atf3_MA0605.1	Atf3	MA0605.1	C_Atf3	937	0.35725	227	0.36103	218	0.21655	1.63857e-87
RFX7_MA1554.1	RFX7	MA1554.1	C_RFX7	966	0.29396	181	0.29047	161	0.21556	7.88328e-86
SPI1_MA0080.5	SPI1	MA0080.5	C_SPI1	14013	0.34325	3194	0.35459	3136	0.21555	1.68407e-139
TGIF1_MA0796.1	TGIF1	MA0796.1	C_PKNOX2	2106	0.25697	319	0.24153	269	0.2114	9.82267e-101
Crem_MA0609.1	Crem	MA0609.1	C_Crem	552	0.39943	148	0.43546	146	0.21113	2.0474e-73
HNF4Avar.2_MA1494.1	HNF4A(var.2)	MA1494.1	C_HNF4A(var.2)	1971	0.27687	349	0.26082	293	0.21069	1.11438e-99
TAL1TCF3_MA0091.1	TAL1::TCF3	MA0091.1	C_TAL1::TCF3	2198	0.27327	384	0.25079	293	0.20987	1.66935e-100
RUNX3_MA0684.1	RUNX3	MA0684.1	C_RUNX2	2767	0.30939	564	0.31008	523	0.20828	1.62849e-106
OLIG1_MA0826.1	OLIG1	MA0826.1	C_Atoh1	1014	0.22924	138	0.21624	108	0.20711	1.83862e-82
FOXI1_MA0042.1	FOXI1	MA0042.1	C_FOXI1	4560	0.21113	545	0.20384	443	0.20369	3.42821e-114
NR1H4RXRA_MA1146.1	NR1H4::RXRA	MA1146.1	C_NR2F1(var.3)	1365	0.26609	226	0.26214	188	0.20303	5.16782e-85
Nr2e3_MA0164.1	Nr2e3	MA0164.1	C_Nr2e3	853	0.27056	143	0.26261	125	0.20205	3.57167e-79
MYB_MA0100.3	MYB	MA0100.3	C_MYB	2126	0.26648	349	0.25677	303	0.20178	8.09839e-97
Nr1h3Rxra_MA0494.1	Nr1h3::Rxra	MA0494.1	C_Nr1h3::Rxra	2770	0.27597	460	0.26793	416	0.20125	3.14173e-101
TFCP2_MA0145.3	TFCP2	MA0145.3	C_GRHL2	694	0.27958	120	0.27249	117	0.19996	5.0396e-75
Ptf1a_MA1618.1	Ptf1a	MA1618.1	C_Ptf1a	3278	0.26254	532	0.24427	440	0.19937	1.15611e-110
PROX1_MA0794.1	PROX1	MA0794.1	C_PROX1	857	0.27687	169	0.28509	134	0.19879	1.14867e-77
IRF5_MA1420.1	IRF5	MA1420.1	C_IRF1	2241	0.30304	481	0.32245	476	0.19746	2.15395e-95
Tcf21_MA0832.1	Tcf21	MA0832.1	C_Tcf21	1845	0.29964	359	0.2844	290	0.19662	2.72435e-90
TGIF2_MA0797.1	TGIF2	MA0797.1	C_PKNOX2	2088	0.26024	317	0.24583	276	0.19631	1.06869e-93
EBF1_MA0154.3	EBF1	MA0154.3	C_EBF1	2531	0.30814	471	0.27877	380	0.19561	7.62842e-99
GATA1TAL1_MA0140.2	GATA1::TAL1	MA0140.2	C_GATA1::TAL1	1887	0.24005	265	0.24373	230	0.19434	1.09192e-94
PKNOX1_MA0782.1	PKNOX1	MA0782.1	C_PKNOX2	2185	0.25861	321	0.2446	280	0.19337	1.31397e-97
SPIB_MA0081.1	SPIB	MA0081.1	C_SPIB	4573	0.37036	1143	0.38128	1120	0.19334	1.29502e-112
PKNOX2_MA0783.1	PKNOX2	MA0783.1	C_PKNOX2	2442	0.25687	358	0.24176	311	0.19318	4.96566e-97
ZNF410_MA0752.1	ZNF410	MA0752.1	C_ZNF410	2402	0.23141	315	0.23612	274	0.19213	1.93454e-91
OLIG2_MA0678.1	OLIG2	MA0678.1	C_Atoh1	1001	0.21044	119	0.20612	97	0.19212	8.83361e-88
MAF_MA1520.1	MAF	MA1520.1	C_MAFF	2151	0.31915	445	0.32299	417	0.19166	1.85701e-96
YY1_MA0095.2	YY1	MA0095.2	C_YY1	2642	0.23529	389	0.23754	357	0.19092	2.76811e-101
EHF_MA0598.3	EHF	MA0598.3	C_EHF	8726	0.37466	2238	0.38186	2156	0.19041	1.37358e-124
Neurog1_MA0623.1	Neurog1	MA0623.1	C_Atoh1	1195	0.21304	154	0.21157	126	0.19023	1.918e-80
ATOH7_MA1468.1	ATOH7	MA1468.1	C_Atoh1	1642	0.25409	255	0.24133	211	0.1899	1.74868e-88
MITF_MA0620.3	MITF	MA0620.3	C_TFEB	1447	0.32445	309	0.33177	292	0.18796	1.85017e-88
HNF4A_MA0114.4	HNF4A	MA0114.4	C_HNF4A	3062	0.25385	489	0.23902	418	0.18757	6.93453e-102
Nr2f6var.2_MA0728.1	Nr2f6(var.2)	MA0728.1	C_Rarb	2835	0.26672	463	0.26106	389	0.18738	1.69286e-99
ZFP42_MA1651.1	ZFP42	MA1651.1	C_ZFP42	2383	0.25255	384	0.25319	359	0.18699	1.61713e-98
MITF_MA0620.2	MITF	MA0620.2	C_TFEB	1395	0.32352	294	0.32695	280	0.18575	2.24675e-82
ZBTB32_MA1580.1	ZBTB32	MA1580.1	C_ZBTB32	2536	0.2565	372	0.24516	328	0.18541	3.11941e-94
PKNOX1_MA0782.2	PKNOX1	MA0782.2	C_PBX3	4209	0.31933	883	0.31983	779	0.18507	1.616e-110
ETV2_MA0762.1	ETV2	MA0762.1	C_FEV	2362	0.36628	604	0.37666	598	0.18446	2.65129e-100
USF1_MA0093.3	USF1	MA0093.3	C_TFEB	2798	0.29796	523	0.29602	487	0.18392	1.0971e-105
TEAD1_MA0090.3	TEAD1	MA0090.3	C_TEAD4	3603	0.25834	581	0.24733	506	0.18359	5.85455e-101
FOXA2_MA0047.3	FOXA2	MA0047.3	C_FOXP1	3646	0.21436	449	0.20535	364	0.18305	4.29549e-103
SMAD5_MA1557.1	SMAD5	MA1557.1	C_SMAD3	589	0.26222	109	0.2512	83	0.18255	1.22761e-62
TGIF2LX_MA1571.1	TGIF2LX	MA1571.1	C_PKNOX2	1410	0.26869	230	0.2576	186	0.18099	1.58045e-85
E2F3_MA0469.3	E2F3	MA0469.3	C_E2F3	231	0.24772	40	0.24896	34	0.18097	6.74218e-51
ETV1_MA0761.2	ETV1	MA0761.2	C_EHF	8337	0.36279	2069	0.36659	1975	0.18091	3.21189e-124
Dux_MA0611.1	Dux	MA0611.1	C_Dux	2009	0.22515	284	0.22817	248	0.18049	1.37938e-95
USF2_MA0526.3	USF2	MA0526.3	C_TFEB	2732	0.29599	511	0.29561	482	0.17935	2.8643e-100
FOXL1_MA0033.1	FOXL1	MA0033.1	C_FOXL1	2818	0.18147	280	0.17555	227	0.17923	3.31905e-97
SPIB_MA0081.2	SPIB	MA0081.2	C_SPI1	11488	0.3632	2819	0.37353	2771	0.1783	8.00851e-131
NFIA_MA0670.1	NFIA	MA0670.1	C_NFIA	2242	0.2335	322	0.22474	301	0.17702	6.6258e-91
ESRRA_MA0592.3	ESRRA	MA0592.3	C_Esrrg	2974	0.27212	495	0.2611	433	0.17554	1.47864e-97
NFIX_MA0671.1	NFIX	MA0671.1	C_NFIA	2014	0.23383	281	0.22754	262	0.1751	3.98088e-89
HNF4G_MA0484.2	HNF4G	MA0484.2	C_HNF4A	3072	0.25367	489	0.24045	421	0.17486	7.27437e-99
NR3C1_MA0113.2	NR3C1	MA0113.2	C_NR3C1	3530	0.27372	587	0.26849	513	0.1744	3.08063e-104
PBX2_MA1113.1	PBX2	MA1113.1	C_PBX3	2617	0.27762	469	0.28097	417	0.17321	1.72707e-96
VDR_MA0693.2	VDR	MA0693.2	C_VDR	2062	0.26063	327	0.25295	286	0.17212	9.67785e-88
GATA3_MA0037.1	GATA3	MA0037.1	C_GATA3	2800	0.25085	428	0.24858	377	0.17027	2.98341e-97
TBP_MA0108.2	TBP	MA0108.2	C_TBP	2139	0.22443	289	0.22315	240	0.16896	2.16967e-90
Spi1_MA0080.3	Spi1	MA0080.3	C_SPI1	12076	0.37204	3046	0.38392	3001	0.16895	2.65434e-129
TEAD2_MA1121.1	TEAD2	MA1121.1	C_TEAD4	3301	0.25543	530	0.25102	483	0.1688	5.15209e-102
HAND2_MA1638.1	HAND2	MA1638.1	C_Ptf1a	3275	0.25894	520	0.25071	466	0.16694	5.07748e-95
TBP_MA0108.1	TBP	MA0108.1	C_TBP	2163	0.22324	289	0.22232	240	0.16589	6.54674e-92
ZNF75D_MA1601.1	ZNF75D	MA1601.1	C_ZNF75D	4673	0.2697	795	0.25489	642	0.16567	5.00536e-104
BARHL1_MA0877.2	BARHL1	MA0877.2	C_BARHL1	284	0.27173	49	0.27445	46	0.16505	1.67351e-47
TFEC_MA0871.1	TFEC	MA0871.1	C_TFEB	1686	0.31607	355	0.3237	323	0.16486	1.81828e-84
PPARARXRA_MA1148.1	PPARA::RXRA	MA1148.1	C_PPARA::RXRA	2956	0.27072	514	0.27355	446	0.16454	4.3031e-96
NR1H2RXRA_MA0115.1	NR1H2::RXRA	MA0115.1	C_NR1H2::RXRA	2340	0.26546	372	0.27027	331	0.16427	2.28717e-91
Erg_MA0474.1	Erg	MA0474.1	C_EHF	10438	0.36508	2546	0.36974	2436	0.16412	3.20555e-123
Atoh1_MA0461.2	Atoh1	MA0461.2	C_Atoh1	1379	0.22553	176	0.21901	141	0.16393	4.07218e-81
SOX18_MA1563.1	SOX18	MA1563.1	C_SOX18	1540	0.28456	265	0.30111	223	0.16289	8.26584e-83
GABPA_MA0062.3	GABPA	MA0062.3	C_EHF	8331	0.3595	2075	0.36735	2001	0.16142	2.56602e-121
SPI1_MA0080.2	SPI1	MA0080.2	C_EHF	4261	0.40615	1193	0.41334	1170	0.15996	2.19592e-103
FOXE1_MA1487.1	FOXE1	MA1487.1	C_FOXE1	4559	0.21059	574	0.20798	470	0.15907	2.56007e-100
OVOL2_MA1545.1	OVOL2	MA1545.1	C_OVOL1	250	0.36887	58	0.37543	55	0.15724	7.53185e-40
MEIS3_MA0775.1	MEIS3	MA0775.1	C_MEIS2	2345	0.27914	408	0.27037	347	0.15628	2.30773e-85
TWIST1_MA1123.2	TWIST1	MA1123.2	C_Ptf1a	3455	0.24407	508	0.23304	430	0.15619	1.95884e-98
THAP11_MA1573.1	THAP11	MA1573.1	C_THAP11	3062	0.26352	520	0.26236	454	0.15609	5.26828e-99
TWIST1_MA1123.1	TWIST1	MA1123.1	C_Ptf1a	3482	0.24356	517	0.23204	432	0.15442	1.14709e-94
ELF3_MA0640.2	ELF3	MA0640.2	C_EHF	9301	0.35596	2251	0.36163	2188	0.15426	1.26852e-117
Rxra_MA0512.1	Rxra	MA0512.1	C_Rxra	5023	0.28477	872	0.27663	784	0.15369	8.41435e-103
RXRAVDR_MA0074.1	RXRA::VDR	MA0074.1	C_RXRA::VDR	1400	0.26959	214	0.25538	182	0.1527	3.30412e-74
ZNF528_MA1597.1	ZNF528	MA1597.1	C_ZNF528	3695	0.30021	722	0.29374	640	0.1515	1.1078e-96
HNF4G_MA0484.1	HNF4G	MA0484.1	C_HNF4G	4232	0.25923	687	0.24804	600	0.15061	4.17558e-99
ZNF317_MA1593.1	ZNF317	MA1593.1	C_ZNF317	4184	0.28721	748	0.29192	663	0.1502	1.363e-101
NEUROG1_MA0623.2	NEUROG1	MA0623.2	C_Atoh1	1045	0.24552	150	0.2407	124	0.14734	1.44779e-72
Hand1Tcf3_MA0092.1	Hand1::Tcf3	MA0092.1	C_Hand1::Tcf3	2559	0.24993	404	0.24868	377	0.14658	5.05272e-90
TFAP4_MA0691.1	TFAP4	MA0691.1	C_MYF5	2515	0.31104	499	0.30089	412	0.14604	7.17299e-85
MAFA_MA1521.1	MAFA	MA1521.1	C_MAFF	2161	0.33288	478	0.3375	448	0.14578	5.08758e-82
ZBTB18_MA0698.1	ZBTB18	MA0698.1	C_ZBTB18	3763	0.25381	588	0.24596	502	0.14538	3.67229e-100
ELF5_MA0136.2	ELF5	MA0136.2	C_ELF1	4057	0.37975	1071	0.39961	1074	0.14499	1.15065e-94
SMAD3_MA0795.1	SMAD3	MA0795.1	C_SMAD3	820	0.29403	150	0.31298	123	0.14457	8.4634e-63
FOXH1_MA0479.1	FOXH1	MA0479.1	C_FOXH1	3271	0.22104	429	0.21895	388	0.14422	1.71898e-90
Rarbvar.2_MA0858.1	Rarb(var.2)	MA0858.1	C_Rarb(var.2)	2638	0.26066	413	0.25708	354	0.14249	4.01366e-85
ELF1_MA0473.3	ELF1	MA0473.3	C_EHF	8399	0.35415	2006	0.36389	1970	0.14187	4.87967e-116
RUNX1_MA0002.2	RUNX1	MA0002.2	C_RUNX2	5768	0.29769	1096	0.29284	999	0.14169	8.89551e-105
OVOL1_MA1544.1	OVOL1	MA1544.1	C_OVOL1	473	0.24699	64	0.24427	63	0.14114	4.03491e-56
NFYC_MA1644.1	NFYC	MA1644.1	C_NFYB	2164	0.24636	339	0.25566	294	0.13728	4.54162e-76
TFEB_MA0692.1	TFEB	MA0692.1	C_TFEB	1663	0.3312	352	0.3442	328	0.1366	4.68093e-81
PPARGRXRA_MA0065.1	PPARG::RXRA	MA0065.1	C_PPARG::RXRA	2533	0.26943	402	0.27168	380	0.13457	4.55455e-85
Pax2_MA0067.1	Pax2	MA0067.1	C_Pax2	888	0.37989	222	0.39744	208	0.13385	2.18182e-60
OSR2_MA1646.1	OSR2	MA1646.1	C_OSR2	4198	0.28968	781	0.29602	712	0.13335	3.49052e-96
Hnf4a_MA0114.3	Hnf4a	MA0114.3	C_Hnf4a	2211	0.24152	337	0.2357	310	0.13236	9.63104e-83
ELF1_MA0473.1	ELF1	MA0473.1	C_ELF1	6861	0.37525	1760	0.39285	1733	0.13232	1.55298e-106
AR_MA0007.2	AR	MA0007.2	C_AR	3798	0.27109	619	0.2693	573	0.13178	4.49998e-93
ZNF274_MA1592.1	ZNF274	MA1592.1	C_ZNF274	2668	0.24614	418	0.2407	351	0.1297	4.69521e-86
NEUROG2var.2_MA1642.1	NEUROG2(var.2)	MA1642.1	C_NEUROD1	3503	0.25442	552	0.24563	473	0.12946	9.98536e-91
Ets1_MA0098.2	Ets1	MA0098.2	C_EHF	8980	0.36791	2250	0.37816	2168	0.12927	2.64592e-109
MEIS2_MA0774.1	MEIS2	MA0774.1	C_MEIS2	2497	0.27752	443	0.27464	395	0.12851	2.96825e-84
TCF21var.2_MA1568.1	TCF21(var.2)	MA1568.1	C_TCF21(var.2)	1164	0.22039	154	0.2275	129	0.12802	1.56984e-69
ZNF382_MA1594.1	ZNF382	MA1594.1	C_ZNF382	2727	0.27461	438	0.28569	396	0.12771	3.86806e-79
HNF4A_MA0114.1	HNF4A	MA0114.1	C_HNF4G	3273	0.26599	565	0.26016	491	0.1275	3.77876e-89
TFE3_MA0831.2	TFE3	MA0831.2	C_TFEB	1560	0.32007	332	0.34417	309	0.12748	2.51002e-79
Meis1_MA0498.1	Meis1	MA0498.1	C_Meis1	3877	0.30468	724	0.30907	655	0.12704	9.42829e-95
ETS1_MA0098.3	ETS1	MA0098.3	C_FEV	1771	0.3881	486	0.40831	488	0.12669	1.99588e-72
NFIC_MA0161.1	NFIC	MA0161.1	C_NFIA	5351	0.23937	780	0.23638	700	0.12625	4.62559e-97
FLI1_MA0475.1	FLI1	MA0475.1	C_EHF	7176	0.38278	1891	0.39667	1863	0.12423	2.47658e-103
ETV4_MA0764.2	ETV4	MA0764.2	C_EHF	10021	0.3549	2387	0.36472	2290	0.12403	4.18987e-109
NEUROD2_MA0668.1	NEUROD2	MA0668.1	C_Atoh1	797	0.21316	96	0.21207	81	0.12332	9.66859e-47
MZF1var.2_MA0057.1	MZF1(var.2)	MA0057.1	C_MZF1(var.2)	3820	0.3036	741	0.30425	641	0.12298	4.66607e-91
Nr2f6_MA0677.1	Nr2f6	MA0677.1	C_Nr2f6	2885	0.27879	476	0.29229	447	0.1225	9.24323e-81
GATA2_MA0036.1	GATA2	MA0036.1	C_GATA2	8838	0.22733	1151	0.22659	1014	0.12202	2.44176e-104
Gata1_MA0035.1	Gata1	MA0035.1	C_Gata1	7502	0.2441	1116	0.24157	970	0.12197	9.91704e-103
ERF_MA0760.1	ERF	MA0760.1	C_FEV	1716	0.38771	475	0.41173	463	0.12162	2.15812e-69
EHF_MA0598.1	EHF	MA0598.1	C_EHF	7564	0.36466	1849	0.3736	1802	0.12142	1.53218e-103
NEUROD1_MA1109.1	NEUROD1	MA1109.1	C_NEUROD1	3670	0.26101	594	0.25362	515	0.12129	1.94219e-90
ELF3_MA0640.1	ELF3	MA0640.1	C_ELF1	2483	0.38073	647	0.40486	676	0.12108	1.67636e-78
Myb_MA0100.1	Myb	MA0100.1	C_MYB	852	0.27999	154	0.27472	137	0.12025	6.03981e-58
NR6A1_MA1541.1	NR6A1	MA1541.1	C_NR6A1	2615	0.25067	385	0.25682	357	0.11902	2.13947e-80
TBXT_MA0009.2	TBXT	MA0009.2	C_TBX19	1139	0.22379	139	0.21838	125	0.11854	8.87605e-62
SREBF1var.2_MA0829.2	SREBF1(var.2)	MA0829.2	C_SREBF2(var.2)	1461	0.26677	239	0.27386	221	0.11832	4.57134e-69
NKX2-3_MA0672.1	NKX2-3	MA0672.1	C_NKX2-3	2332	0.21772	317	0.21689	266	0.11819	3.36124e-77
Rargvar.2_MA0860.1	Rarg(var.2)	MA0860.1	C_Rarg(var.2)	3051	0.26841	473	0.26534	443	0.11697	2.69179e-81
Esrrb_MA0141.2	Esrrb	MA0141.2	C_Esrrg	3125	0.26575	502	0.26445	449	0.11686	3.90929e-87
Esrrb_MA0141.1	Esrrb	MA0141.1	C_Esrrg	3097	0.26585	497	0.2643	443	0.11461	7.99901e-83
EOMES_MA0800.1	EOMES	MA0800.1	C_TBX18	2435	0.23023	302	0.23114	270	0.11359	2.10161e-77
EBF1_MA0154.4	EBF1	MA0154.4	C_EBF1	4299	0.28615	751	0.2697	627	0.1132	3.38119e-90
NR3C1_MA0113.3	NR3C1	MA0113.3	C_AR	1089	0.26522	174	0.25563	176	0.11234	1.13188e-58
PBX3_MA1114.1	PBX3	MA1114.1	C_PBX3	5021	0.31046	989	0.31803	881	0.11193	5.78322e-96
Ebf2_MA1604.1	Ebf2	MA1604.1	C_EBF1	3794	0.29153	663	0.2768	549	0.11059	3.06285e-82
ZBTB12_MA1649.1	ZBTB12	MA1649.1	C_ZBTB12	2589	0.25929	429	0.26599	382	0.10983	2.30953e-74
USF2_MA0526.1	USF2	MA0526.1	C_TFEB	2744	0.28251	495	0.29496	464	0.1097	3.25829e-77
NFIC_MA0161.2	NFIC	MA0161.2	C_NFIC	2943	0.2434	437	0.24491	406	0.10939	2.27229e-80
RARGvar.3_MA1553.1	RARG(var.3)	MA1553.1	C_RXRG(var.2)	1251	0.25799	196	0.25898	169	0.10889	2.78137e-67
BHLHE22_MA0818.1	BHLHE22	MA0818.1	C_Atoh1	891	0.20574	101	0.20035	77	0.10777	1.67944e-51
ESRRA_MA0592.1	ESRRA	MA0592.1	C_Esrrg	3356	0.27906	582	0.27624	498	0.10627	6.16969e-84
MSC_MA0665.1	MSC	MA0665.1	C_MSC	2556	0.2716	434	0.26801	367	0.10606	1.48642e-76
PPARG_MA0066.1	PPARG	MA0066.1	C_PPARG	2539	0.28331	430	0.28681	392	0.1056	1.13836e-74
NR3C2_MA0727.1	NR3C2	MA0727.1	C_AR	1160	0.26638	182	0.25908	191	0.10557	2.09123e-56
EBF1_MA0154.1	EBF1	MA0154.1	C_EBF1	4395	0.28946	773	0.27745	646	0.10554	3.03609e-92
PPARD_MA1550.1	PPARD	MA1550.1	C_Nr2f6	2704	0.27425	458	0.28839	417	0.10408	2.88238e-74
HNF4A_MA0114.2	HNF4A	MA0114.2	C_HNF4G	4214	0.2585	674	0.2523	593	0.10396	5.6844e-78
SREBF2_MA0596.1	SREBF2	MA0596.1	C_SREBF1	3074	0.28172	525	0.28023	462	0.10224	1.22891e-80
RARBvar.3_MA1552.1	RARB(var.3)	MA1552.1	C_RXRG(var.2)	1285	0.26199	212	0.26389	184	0.09969	2.49471e-56
ZBED1_MA0749.1	ZBED1	MA0749.1	C_ZBED1	193	0.27053	29	0.25963	36	0.09884	3.81387e-24
OSR1_MA1542.1	OSR1	MA1542.1	C_OSR1	1392	0.25029	225	0.25887	190	0.09634	1.5994e-62
NFYB_MA0502.2	NFYB	MA0502.2	C_NFYB	2198	0.29228	405	0.30148	361	0.09618	4.38303e-68
NR4A2RXRA_MA1147.1	NR4A2::RXRA	MA1147.1	C_NR2F1(var.3)	1258	0.25237	191	0.25353	165	0.09607	4.63018e-53
FLI1_MA0475.2	FLI1	MA0475.2	C_FEV	1267	0.37762	349	0.4137	355	0.09366	8.67823e-54
ESR2_MA0258.1	ESR2	MA0258.1	C_ESR2	3436	0.29368	592	0.29901	505	0.09333	3.35283e-72
Spz1_MA0111.1	Spz1	MA0111.1	C_Spz1	2121	0.29091	357	0.32276	322	0.09305	2.11373e-65
SCRT2_MA0744.2	SCRT2	MA0744.2	C_SCRT1	2205	0.23345	305	0.2247	280	0.09299	1.61744e-68
TEAD1_MA0090.1	TEAD1	MA0090.1	C_TEAD1	3048	0.24925	453	0.24821	427	0.09268	7.99083e-75
Rxra_MA0512.2	Rxra	MA0512.2	C_Nr2f6	2481	0.27613	419	0.29516	405	0.09237	4.54732e-71
XBP1_MA0844.1	XBP1	MA0844.1	C_XBP1	1018	0.35669	225	0.37782	224	0.09236	2.36561e-54
NFYA_MA0060.3	NFYA	MA0060.3	C_NFYB	1991	0.244	304	0.25851	273	0.09173	2.29226e-66
NR2F1var.3_MA1538.1	NR2F1(var.3)	MA1538.1	C_NR2F1(var.3)	1579	0.26002	250	0.26275	224	0.09154	2.69877e-61
ZNF140_MA1589.1	ZNF140	MA1589.1	C_ZNF140	3726	0.27693	693	0.30628	709	0.09109	6.90224e-69
SCRT2_MA0744.1	SCRT2	MA0744.1	C_SCRT1	1819	0.23045	246	0.2239	234	0.09062	3.47183e-62
ERG_MA0474.2	ERG	MA0474.2	C_FEV	1379	0.37866	377	0.413	384	0.09037	2.00529e-56
Vdr_MA0693.1	Vdr	MA0693.1	C_Vdr	1874	0.25299	282	0.24648	236	0.08962	1.0361e-58
EWSR1-FLI1_MA0149.1	EWSR1-FLI1	MA0149.1	C_EWSR1-FLI1	8795	0.28781	1625	0.2959	1546	0.0882	7.78919e-96
ATOH1var.2_MA1467.1	ATOH1(var.2)	MA1467.1	C_ATOH1(var.2)	3647	0.27412	608	0.26846	516	0.08818	1.84441e-75
NKX2-8_MA0673.1	NKX2-8	MA0673.1	C_NKX2-3	2314	0.2198	320	0.22012	275	0.08794	5.35809e-64
IRF6_MA1509.1	IRF6	MA1509.1	C_IRF6	1029	0.32734	234	0.36537	237	0.08663	3.36805e-48
RFX5_MA0510.1	RFX5	MA0510.1	C_RFX5	3769	0.28712	706	0.28662	609	0.08642	8.86935e-79
MZF1_MA0056.1	MZF1	MA0056.1	C_MZF1	16204	0.27407	2684	0.26729	2268	0.08616	5.33983e-106
USF1_MA0093.2	USF1	MA0093.2	C_TFEB	2367	0.30651	441	0.32472	421	0.08496	1.63013e-62
NR2F6var.3_MA1539.1	NR2F6(var.3)	MA1539.1	C_NR2F1(var.3)	1411	0.25972	224	0.26177	194	0.08433	1.12656e-58
RXRB_MA0855.1	RXRB	MA0855.1	C_Nr2f6	2571	0.27478	431	0.29341	413	0.08426	9.37585e-65
RXRG_MA0856.1	RXRG	MA0856.1	C_Nr2f6	2464	0.2753	416	0.29514	401	0.08379	1.82022e-64
znf143_MA0088.1	znf143	MA0088.1	C_znf143	4722	0.25508	760	0.25336	637	0.08332	1.08104e-74
SCRT1_MA0743.1	SCRT1	MA0743.1	C_SCRT1	1846	0.22304	236	0.22	221	0.08085	1.02806e-51
EBF1_MA0154.2	EBF1	MA0154.2	C_EBF1	5667	0.28079	943	0.27252	814	0.07952	2.57965e-80
TP53_MA0106.1	TP53	MA0106.1	C_TP53	2536	0.24484	373	0.24082	311	0.07914	5.21732e-65
NR1D2_MA1532.1	NR1D2	MA1532.1	C_NR1D2	2940	0.26935	427	0.28226	381	0.07873	3.56349e-67
SCRT1_MA0743.2	SCRT1	MA0743.2	C_SCRT1	2024	0.21622	255	0.21638	246	0.07797	2.35072e-52
RARAvar.2_MA0730.1	RARA(var.2)	MA0730.1	C_Rarb(var.2)	2812	0.26918	450	0.2803	400	0.07763	3.11011e-67
Crx_MA0467.1	Crx	MA0467.1	C_Crx	2583	0.20244	302	0.20142	239	0.07647	3.6537e-62
Mafb_MA0117.1	Mafb	MA0117.1	C_Mafb	2090	0.36112	500	0.37896	488	0.07618	2.74811e-58
USF2_MA0526.2	USF2	MA0526.2	C_ARNT2	1557	0.33791	332	0.35995	320	0.07571	8.44261e-59
PAX9_MA0781.1	PAX9	MA0781.1	C_PAX9	1115	0.2807	192	0.28022	169	0.07528	3.38569e-45
NR2F1_MA0017.1	NR2F1	MA0017.1	C_NR2F1	3476	0.2729	602	0.28954	538	0.07423	8.29164e-67
ETV5_MA0765.2	ETV5	MA0765.2	C_EHF	3326	0.43005	990	0.45798	1034	0.07349	1.43728e-65
Mitf_MA0620.1	Mitf	MA0620.1	C_TFEB	1120	0.33554	250	0.37792	229	0.07019	2.2191e-41
TFE3_MA0831.1	TFE3	MA0831.1	C_ARNT2	1124	0.33122	242	0.36743	222	0.07003	3.20613e-41
NR2F1var.2_MA1537.1	NR2F1(var.2)	MA1537.1	C_Nr2f6	2751	0.28337	466	0.30589	435	0.06802	2.48685e-60
Ar_MA0007.1	Ar	MA0007.1	C_Ar	1625	0.24839	245	0.24255	233	0.06801	1.4238e-48
RXRBvar.2_MA1555.1	RXRB(var.2)	MA1555.1	C_RXRG(var.2)	1355	0.27202	232	0.27587	206	0.06669	3.91931e-48
TBX2_MA0688.1	TBX2	MA0688.1	C_TBX18	2262	0.2283	277	0.23371	245	0.06608	1.79583e-53
EBF3_MA1637.1	EBF3	MA1637.1	C_EBF1	3882	0.2831	646	0.27418	549	0.06606	1.22416e-58
ZNF341_MA1655.1	ZNF341	MA1655.1	C_ZNF341	3131	0.28968	564	0.29759	524	0.06576	7.13256e-62
PpargRxra_MA0065.2	Pparg::Rxra	MA0065.2	C_Pparg::Rxra	5753	0.26278	918	0.26635	807	0.06538	2.67151e-67
Nr5a2_MA0505.1	Nr5a2	MA0505.1	C_Nr5a2	3852	0.23997	547	0.24265	463	0.06521	2.52281e-64
CREB3_MA0638.1	CREB3	MA0638.1	C_CREB3	972	0.36137	222	0.39793	225	0.06431	1.25266e-37
RXRGvar.2_MA1556.1	RXRG(var.2)	MA1556.1	C_RXRG(var.2)	1658	0.27068	295	0.27768	257	0.06003	2.41054e-42
Ar_MA0007.3	Ar	MA0007.3	C_AR	1183	0.26037	196	0.26319	184	0.05967	2.31046e-40
ZKSCAN1_MA1585.1	ZKSCAN1	MA1585.1	C_ZKSCAN1	1505	0.22447	192	0.2279	173	0.0593	8.27705e-41
ATF6_MA1466.1	ATF6	MA1466.1	C_CREB3	1357	0.33969	289	0.36882	292	0.05875	4.32947e-41
Nkx2-5var.2_MA0503.1	Nkx2-5(var.2)	MA0503.1	C_Nkx2-5(var.2)	3233	0.26911	586	0.27242	504	0.05609	1.36115e-54
TBR1_MA0802.1	TBR1	MA0802.1	C_TBX18	2357	0.22058	277	0.2236	266	0.05488	1.49165e-43
NFYB_MA0502.1	NFYB	MA0502.1	C_NFYB	1979	0.25713	308	0.27779	281	0.05328	5.21536e-41
ESR2_MA0258.2	ESR2	MA0258.2	C_ESR1	3579	0.29669	629	0.30544	582	0.05247	2.93945e-52
ETV6_MA0645.1	ETV6	MA0645.1	C_EHF	3065	0.43491	893	0.46722	954	0.05069	1.53935e-47
RARARXRA_MA0159.1	RARA::RXRA	MA0159.1	C_RARA::RXRA	2990	0.27093	474	0.28024	455	0.05036	7.847e-51
FEV_MA0156.2	FEV	MA0156.2	C_FEV	1173	0.38478	332	0.43216	347	0.05005	4.05992e-27
Ptf1avar.2_MA1619.1	Ptf1a(var.2)	MA1619.1	C_MYF5	2770	0.30188	522	0.30436	472	0.04998	2.01031e-51
MYF5_MA1641.1	MYF5	MA1641.1	C_MYF5	2739	0.29995	502	0.30207	448	0.04973	2.45313e-48
Gmeb1_MA0615.1	Gmeb1	MA0615.1	C_Gmeb1	309	0.28512	59	0.30383	55	0.04707	1.09879e-15
NFICvar.2_MA1527.1	NFIC(var.2)	MA1527.1	C_NFIB	2018	0.27608	353	0.28478	329	0.04694	3.20759e-37
ELF1_MA0473.2	ELF1	MA0473.2	C_ELF1	1863	0.37103	478	0.41895	524	0.04538	3.69759e-39
Smad4_MA1153.1	Smad4	MA1153.1	C_Smad4	1997	0.24222	309	0.24631	272	0.04497	3.06118e-36
NFICTLX1_MA0119.1	NFIC::TLX1	MA0119.1	C_NFIB	2501	0.25871	405	0.26467	363	0.04456	6.07712e-42
Bhlha15_MA0607.1	Bhlha15	MA0607.1	C_Bhlha15	2195	0.21557	278	0.21471	232	0.04264	5.93393e-35
Twist2_MA0633.1	Twist2	MA0633.1	C_Twist2	2598	0.20371	287	0.20624	240	0.04224	5.19211e-39
NR1D1_MA1531.1	NR1D1	MA1531.1	C_NR1D2	2858	0.27531	431	0.29257	387	0.0418	3.84141e-41
ESR1_MA0112.3	ESR1	MA0112.3	C_ESR2	1949	0.3149	332	0.33594	313	0.03929	8.65457e-33
ZNF16_MA1654.1	ZNF16	MA1654.1	C_ZNF16	4170	0.25526	634	0.2552	581	0.03864	4.64045e-42
THRB_MA1574.1	THRB	MA1574.1	C_Nr2f6	2815	0.26335	442	0.28272	408	0.03601	3.61722e-33
ZNF263_MA0528.1	ZNF263	MA0528.1	C_ZNF263	17937	0.28731	3182	0.30536	3098	0.03543	1.24295e-71
NR5A1_MA1540.1	NR5A1	MA1540.1	C_Nr5a2	2780	0.24956	400	0.25824	362	0.02793	9.1779e-24
ZNF143_MA0088.2	ZNF143	MA0088.2	C_ZNF143	3351	0.22777	448	0.23009	374	0.0258	1.08839e-26
PAX1_MA0779.1	PAX1	MA0779.1	C_PAX9	998	0.25853	166	0.26006	147	0.0258	1.63171e-15
EHF_MA0598.2	EHF	MA0598.2	C_ELF1	2717	0.33972	629	0.37525	658	0.02459	3.82868e-22
THRBvar.3_MA1576.1	THRB(var.3)	MA1576.1	C_THRB(var.3)	2956	0.26704	454	0.27932	447	0.02453	2.96898e-21
GABPA_MA0062.1	GABPA	MA0062.1	C_GABPA	3122	0.37761	783	0.41134	828	0.02332	9.53006e-22
ETV3_MA0763.1	ETV3	MA0763.1	C_FEV	1151	0.3402	284	0.39163	293	0.02258	5.12098e-13
CREB3L1_MA0839.1	CREB3L1	MA0839.1	C_CREB3	1387	0.3041	266	0.32543	277	0.02125	2.70864e-12
SREBF2var.2_MA0828.1	SREBF2(var.2)	MA0828.1	C_SREBF2(var.2)	815	0.28348	148	0.32843	154	0.0211	5.41369e-12
NFYA_MA0060.1	NFYA	MA0060.1	C_NFYB	1868	0.26346	314	0.29431	285	0.02002	2.69045e-15
ETS2_MA1484.1	ETS2	MA1484.1	C_FEV	1626	0.39158	444	0.43589	457	0.01765	1.73384e-10
NFIB_MA1643.1	NFIB	MA1643.1	C_NFIB	3334	0.26676	565	0.276	509	0.01665	1.86434e-15
THRBvar.2_MA1575.1	THRB(var.2)	MA1575.1	C_THRB(var.2)	1342	0.28343	222	0.29193	203	0.01639	8.07811e-06
TEAD1_MA0090.2	TEAD1	MA0090.2	C_TEAD4	3419	0.21191	401	0.22217	407	0.01536	2.37498e-12
YY1_MA0095.1	YY1	MA0095.1	C_YY1	4753	0.24754	734	0.26078	681	0.01189	5.18447e-13
SMAD2SMAD3SMAD4_MA0513.1	SMAD2::SMAD3::SMAD4	MA0513.1	C_SMAD2::SMAD3::SMAD4	4567	0.28621	788	0.3303	719	0.01178	3.91049e-09
TBX21_MA0690.1	TBX21	MA0690.1	C_TBX18	2614	0.21976	305	0.22805	280	0.01123	9.13198e-08
NFYA_MA0060.2	NFYA	MA0060.2	C_NFYB	2074	0.23765	309	0.26314	281	0.00968	2.4451e-06
SREBF1_MA0595.1	SREBF1	MA0595.1	C_SREBF1	2737	0.26917	445	0.27937	418	0.00634	0.00232134
BHLHA15var.2_MA1472.1	BHLHA15(var.2)	MA1472.1	C_Myod1	3346	0.25924	522	0.26194	455	0.00578	0.00160163
ESR1_MA0112.2	ESR1	MA0112.2	C_ESR1	3917	0.29086	650	0.30272	610	0.00553	0.00107282
MAX_MA0058.1	MAX	MA0058.1	C_MYC	1273	0.29748	236	0.33025	216	0.00414	0.0806973
TFEC_MA0871.2	TFEC	MA0871.2	C_ARNT2	1449	0.31338	279	0.34381	280	0.00345	0.022073
Srebf1var.2_MA0829.1	Srebf1(var.2)	MA0829.1	C_SREBF2(var.2)	843	0.26707	147	0.31143	145	0.00291	0.172874
YY2_MA0748.1	YY2	MA0748.1	C_YY2	671	0.27085	122	0.3117	128	-0.00421	0.0418789
ELK4_MA0076.2	ELK4	MA0076.2	C_EHF	2540	0.40894	720	0.45877	769	-0.0056	6.77628e-05
BHLHE41_MA0636.1	BHLHE41	MA0636.1	C_ARNT2	560	0.37894	136	0.4209	139	-0.00595	0.173554
MLXIPL_MA0664.1	MLXIPL	MA0664.1	C_ARNT2	626	0.32557	138	0.3806	134	-0.00616	0.54143
ETV4_MA0764.1	ETV4	MA0764.1	C_FEV	951	0.38164	268	0.4406	290	-0.01072	7.9582e-05
ZNF135_MA1587.1	ZNF135	MA1587.1	C_ZNF135	5755	0.21836	676	0.23373	657	-0.0128	2.85137e-14
MAXMYC_MA0059.1	MAX::MYC	MA0059.1	C_MAX::MYC	1362	0.2731	230	0.30581	209	-0.01499	6.41393e-06
TP53_MA0106.3	TP53	MA0106.3	C_TP63	1555	0.19489	165	0.20553	141	-0.01587	1.0927e-09
CREB3L4_MA1474.1	CREB3L4	MA1474.1	C_CREB3	1241	0.32972	248	0.36657	250	-0.01704	1.12595e-08
NR1I2_MA1533.1	NR1I2	MA1533.1	C_Vdr	1669	0.24695	233	0.25496	225	-0.01881	2.56812e-08
ZEB1_MA0103.1	ZEB1	MA0103.1	C_ZEB1	4615	0.20283	493	0.21629	457	-0.01974	4.9707e-27
THAP1_MA0597.1	THAP1	MA0597.1	C_THAP1	3677	0.25567	567	0.26539	493	-0.0219	2.44776e-23
PAX5_MA0014.2	PAX5	MA0014.2	C_PAX5	2694	0.261	417	0.27933	417	-0.02257	1.65023e-26
ZNF449_MA1656.1	ZNF449	MA1656.1	C_ZNF449	4033	0.26174	600	0.27772	606	-0.02684	6.23357e-39
MLX_MA0663.1	MLX	MA0663.1	C_ARNT2	701	0.33001	153	0.37999	145	-0.02857	4.03135e-12
MAX_MA0058.2	MAX	MA0058.2	C_Myc	3473	0.22773	466	0.24318	409	-0.0304	1.29879e-31
MXI1_MA1108.2	MXI1	MA1108.2	C_Twist2	4364	0.21168	503	0.22352	443	-0.03041	9.03319e-36
Atoh1_MA0461.1	Atoh1	MA0461.1	C_Atoh1	4019	0.23848	580	0.24911	540	-0.03059	6.66527e-35
ZKSCAN5_MA1652.1	ZKSCAN5	MA1652.1	C_ZKSCAN5	10169	0.25586	1613	0.27391	1558	-0.03092	4.96717e-53
RARARXRG_MA1149.1	RARA::RXRG	MA1149.1	C_RARA::RXRG	2952	0.26805	446	0.29434	438	-0.03226	1.56731e-31
ZNF354C_MA0130.1	ZNF354C	MA0130.1	C_ZNF354C	5239	0.19511	578	0.20728	524	-0.03287	1.0787e-38
ESR1_MA0112.1	ESR1	MA0112.1	C_ESR1	3050	0.26853	484	0.28114	472	-0.03435	2.38314e-41
NFIXvar.2_MA1528.1	NFIX(var.2)	MA1528.1	C_NFIB	2179	0.25455	353	0.27418	333	-0.03551	6.1953e-30
NKX2-2_MA1645.1	NKX2-2	MA1645.1	C_NKX2-2	4586	0.25606	812	0.28809	845	-0.03562	6.49144e-39
MGA_MA0801.1	MGA	MA0801.1	C_TBX4	3354	0.23507	450	0.24433	408	-0.03594	1.50427e-38
CREB1_MA0018.1	CREB1	MA0018.1	C_CREB1	655	0.36315	166	0.41464	176	-0.03623	9.35017e-11
E2F4_MA0470.2	E2F4	MA0470.2	C_E2F2	263	0.27905	49	0.30363	47	-0.03656	2.68952e-05
INSM1_MA0155.1	INSM1	MA0155.1	C_INSM1	4687	0.2585	712	0.2704	618	-0.03785	6.60984e-45
Myc_MA0147.2	Myc	MA0147.2	C_Myc	2904	0.23768	401	0.25568	357	-0.04083	1.20391e-39
ZBTB7A_MA0750.2	ZBTB7A	MA0750.2	C_ZBTB7A	3118	0.3591	768	0.40424	811	-0.0416	1.21474e-40
ELK3_MA0759.1	ELK3	MA0759.1	C_FEV	1003	0.39876	296	0.46222	323	-0.04596	9.62377e-32
ELK1_MA0028.1	ELK1	MA0028.1	C_ELK1	877	0.38758	252	0.44683	269	-0.04629	1.30967e-22
TBX18_MA1565.1	TBX18	MA1565.1	C_TBX18	3687	0.22461	453	0.23515	429	-0.04954	3.34309e-50
ZNF263_MA0528.2	ZNF263	MA0528.2	C_ZNF263	8020	0.29434	1471	0.31863	1435	-0.04992	4.94528e-67
ELF4_MA0641.1	ELF4	MA0641.1	C_ELF1	2459	0.33771	550	0.38787	608	-0.05121	6.64453e-47
TBX15_MA0803.1	TBX15	MA0803.1	C_TBX4	2332	0.22707	285	0.23774	273	-0.05145	7.24776e-43
TP73_MA0861.1	TP73	MA0861.1	C_TP63	1497	0.2044	160	0.21365	141	-0.05189	3.97192e-34
TBX4_MA0806.1	TBX4	MA0806.1	C_TBX4	2480	0.22652	305	0.2394	291	-0.05625	7.71551e-51
ETV1_MA0761.1	ETV1	MA0761.1	C_FEV	887	0.39192	259	0.45928	283	-0.05687	2.11987e-29
Ascl2_MA0816.1	Ascl2	MA0816.1	C_Myod1	4310	0.23826	616	0.24742	547	-0.05738	1.42176e-61
PAX5_MA0014.3	PAX5	MA0014.3	C_PAX5	1234	0.2826	212	0.3072	195	-0.05738	3.2206e-37
NR2C2_MA0504.1	NR2C2	MA0504.1	C_Nr2f6	4516	0.25942	694	0.28735	689	-0.05934	9.96814e-67
TEAD3_MA0808.1	TEAD3	MA0808.1	C_TEAD4	2634	0.21999	312	0.23234	318	-0.06112	2.49113e-49
MAX_MA0058.3	MAX	MA0058.3	C_MYC	1062	0.27887	189	0.31655	175	-0.06223	1.53889e-34
Znf281_MA1630.1	Znf281	MA1630.1	C_Wt1	6900	0.27048	1121	0.28528	1030	-0.0641	3.09484e-85
USF1_MA0093.1	USF1	MA0093.1	C_MYC	1123	0.29396	195	0.33385	189	-0.06454	6.07925e-41
TFAP2C_MA0524.1	TFAP2C	MA0524.1	C_TFAP2C	6448	0.26776	1028	0.27833	920	-0.06471	2.10181e-73
Mycn_MA0104.3	Mycn	MA0104.3	C_MYC	1266	0.29184	221	0.33405	218	-0.06491	1.01714e-48
TFAP2A_MA0003.4	TFAP2A	MA0003.4	C_TFAP2A	4550	0.26325	720	0.28203	677	-0.06592	2.29223e-68
FERD3L_MA1485.1	FERD3L	MA1485.1	C_FERD3L	2305	0.27276	394	0.29962	398	-0.07488	1.97524e-65
E2F2_MA0864.2	E2F2	MA0864.2	C_E2F2	305	0.2652	49	0.28702	53	-0.07522	1.18468e-22
CENPB_MA0637.1	CENPB	MA0637.1	C_CENPB	432	0.24879	64	0.27932	61	-0.07955	3.75478e-27
ELF2_MA1483.1	ELF2	MA1483.1	C_ELF1	2050	0.31279	430	0.36543	476	-0.07959	2.77709e-54
Gabpa_MA0062.2	Gabpa	MA0062.2	C_ZBTB7A	1812	0.41056	513	0.47618	567	-0.08183	1.46914e-54
Arntl_MA0603.1	Arntl	MA0603.1	C_ARNT2	908	0.30676	171	0.35135	162	-0.08213	1.43047e-43
Zic2_MA1629.1	Zic2	MA1629.1	C_Zic2	6422	0.25971	1001	0.27776	975	-0.08228	6.81526e-80
Tcf12_MA0521.1	Tcf12	MA0521.1	C_Myod1	5671	0.24355	823	0.25618	745	-0.08271	2.81137e-77
SP2_MA0516.2	SP2	MA0516.2	C_SP2	5862	0.28258	1036	0.31398	1015	-0.08278	4.87029e-80
Pax5_MA0014.1	Pax5	MA0014.1	C_Pax5	2156	0.27413	377	0.30917	408	-0.08373	1.44818e-62
MYCN_MA0104.4	MYCN	MA0104.4	C_MYC	1000	0.30248	179	0.34129	183	-0.08466	1.02089e-51
TFAP2A_MA0003.2	TFAP2A	MA0003.2	C_TFAP2C	5308	0.26372	845	0.28236	775	-0.08566	4.51699e-82
MYOG_MA0500.2	MYOG	MA0500.2	C_Myod1	3433	0.23467	482	0.2466	421	-0.08579	2.28151e-74
TBX1_MA0805.1	TBX1	MA0805.1	C_TBX4	3278	0.21383	379	0.22813	346	-0.08641	2.1756e-74
Myog_MA0500.1	Myog	MA0500.1	C_Myod1	5706	0.24358	829	0.25737	754	-0.08843	1.41209e-87
HES5_MA0821.1	HES5	MA0821.1	C_HES5	900	0.22351	109	0.24802	112	-0.09006	3.38423e-50
ZNF682_MA1599.1	ZNF682	MA1599.1	C_ZNF682	5278	0.25864	768	0.26257	677	-0.09371	2.94252e-88
TBX20_MA0689.1	TBX20	MA0689.1	C_TBX18	3482	0.19724	343	0.20917	308	-0.09414	1.24873e-81
TP53_MA0106.2	TP53	MA0106.2	C_TP63	2791	0.19272	297	0.20884	255	-0.09479	1.83571e-70
KLF5_MA0599.1	KLF5	MA0599.1	C_KLF4	11162	0.30988	2116	0.34285	2120	-0.09803	1.55366e-102
ELK1_MA0028.2	ELK1	MA0028.2	C_FEV	972	0.39924	278	0.47216	311	-0.10009	5.77393e-53
Hes2_MA0616.1	Hes2	MA0616.1	C_Hes2	1426	0.22005	174	0.2379	151	-0.10016	1.92107e-61
E2F6_MA0471.1	E2F6	MA0471.1	C_E2F6	6969	0.2501	1019	0.27304	1020	-0.10654	7.89918e-98
NHLH1_MA0048.1	NHLH1	MA0048.1	C_Myod1	3842	0.26825	605	0.28271	566	-0.10721	2.14318e-89
Creb3l2_MA0608.1	Creb3l2	MA0608.1	C_Creb3l2	1000	0.28454	165	0.33429	170	-0.11124	1.2678e-59
ARNT2_MA1464.1	ARNT2	MA1464.1	C_ARNT2	860	0.31069	165	0.3594	165	-0.11268	2.52495e-52
SP1_MA0079.3	SP1	MA0079.3	C_SP2	12901	0.30947	2466	0.35089	2537	-0.11344	2.53234e-116
Myod1_MA0499.1	Myod1	MA0499.1	C_Myod1	5550	0.22935	724	0.24464	663	-0.11453	2.87171e-89
ZNF684_MA1600.1	ZNF684	MA1600.1	C_ZNF684	4664	0.2525	749	0.28944	834	-0.1153	3.87058e-93
HIC2_MA0738.1	HIC2	MA0738.1	C_HIC2	3036	0.20508	337	0.22427	351	-0.11795	7.44443e-83
PLAGL2_MA1548.1	PLAGL2	MA1548.1	C_PLAGL2	2545	0.2393	341	0.25818	315	-0.118	7.13345e-76
Wt1_MA1627.1	Wt1	MA1627.1	C_Wt1	9400	0.27453	1577	0.30191	1497	-0.11868	1.18129e-108
E2F6_MA0471.2	E2F6	MA0471.2	C_E2F6	5766	0.28554	1021	0.32173	1087	-0.12093	1.01052e-96
HES6_MA1493.1	HES6	MA1493.1	C_HES6	1164	0.23509	144	0.26055	148	-0.1217	7.77135e-63
Plagl1_MA1615.1	Plagl1	MA1615.1	C_Plagl1	5601	0.25313	814	0.27412	793	-0.12415	4.44918e-93
MAZ_MA1522.1	MAZ	MA1522.1	C_ZNF148	7672	0.27994	1235	0.30832	1241	-0.12437	5.72129e-111
Tbxt_MA0009.1	Tbxt	MA0009.1	C_Tbxt	1946	0.18386	175	0.20263	151	-0.12487	2.0087e-70
Hic1_MA0739.1	Hic1	MA0739.1	C_Hic1	3205	0.18504	328	0.20329	322	-0.12538	4.44776e-85
KLF13_MA0657.1	KLF13	MA0657.1	C_KLF13	2634	0.26009	401	0.30159	396	-0.12631	5.03798e-84
BHLHE22var.2_MA1635.1	BHLHE22(var.2)	MA1635.1	C_Myod1	3999	0.2436	583	0.26188	534	-0.12663	1.80547e-90
KLF4_MA0039.4	KLF4	MA0039.4	C_KLF4	13223	0.27414	2145	0.30173	2150	-0.12949	3.46376e-117
GLIS3_MA0737.1	GLIS3	MA0737.1	C_GLIS3	1901	0.20857	214	0.22996	187	-0.13115	4.56054e-77
ZBTB6_MA1581.1	ZBTB6	MA1581.1	C_ZBTB6	4907	0.21438	587	0.23664	563	-0.13262	5.25667e-100
Klf4_MA0039.2	Klf4	MA0039.2	C_KLF4	9996	0.29186	1721	0.32269	1710	-0.1328	1.00935e-117
BHLHE40_MA0464.2	BHLHE40	MA0464.2	C_ARNT2	689	0.29248	123	0.34063	129	-0.13284	1.74542e-61
Zic1Zic2_MA1628.1	Zic1::Zic2	MA1628.1	C_Zic2	5796	0.24403	860	0.27229	853	-0.13431	1.27399e-99
Znf423_MA0116.1	Znf423	MA0116.1	C_Znf423	2330	0.24025	317	0.2613	320	-0.13689	1.39639e-82
SP1_MA0079.1	SP1	MA0079.1	C_SP1	5671	0.26884	896	0.30433	914	-0.13761	9.84904e-102
TP63_MA0525.1	TP63	MA0525.1	C_TP63	3433	0.2052	374	0.22215	341	-0.13859	1.45008e-89
MYOD1_MA0499.2	MYOD1	MA0499.2	C_MYOD1	3782	0.19827	386	0.21686	348	-0.139	2.82067e-95
HES7_MA0822.1	HES7	MA0822.1	C_HES5	827	0.22962	106	0.26865	125	-0.14052	2.28982e-61
GLIS1_MA0735.1	GLIS1	MA0735.1	C_GLIS1	1279	0.2339	165	0.2663	163	-0.14081	2.11487e-71
Klf1_MA0493.1	Klf1	MA0493.1	C_KLF4	8294	0.2549	1218	0.27493	1116	-0.14503	1.80219e-113
HINFP_MA0131.1	HINFP	MA0131.1	C_HINFP	252	0.3343	61	0.3927	70	-0.14593	8.62389e-37
Mycn_MA0104.2	Mycn	MA0104.2	C_MYC	1439	0.28364	246	0.32947	255	-0.14607	1.60098e-76
SP1_MA0079.2	SP1	MA0079.2	C_SP2	12330	0.2897	2137	0.32778	2195	-0.14638	3.28548e-124
GCM1_MA0646.1	GCM1	MA0646.1	C_GCM1	1386	0.1985	156	0.22163	139	-0.15108	1.1255e-83
TBX6_MA1567.1	TBX6	MA1567.1	C_TBX4	2898	0.18528	253	0.20412	247	-0.15146	6.76855e-94
Myc_MA0147.1	Myc	MA0147.1	C_MYC	1349	0.27111	217	0.31628	215	-0.15321	2.71378e-86
NHLH1_MA0048.2	NHLH1	MA0048.2	C_Myod1	3790	0.23715	510	0.25686	470	-0.15411	2.92291e-100
TFAP2Cvar.2_MA0814.1	TFAP2C(var.2)	MA0814.1	C_TFAP2A	2166	0.24253	298	0.26541	320	-0.15435	8.28286e-91
Tcfcp2l1_MA0145.1	Tcfcp2l1	MA0145.1	C_Tcfcp2l1	3609	0.22911	467	0.24987	478	-0.1544	1.48877e-93
TFAP2B_MA0811.1	TFAP2B	MA0811.1	C_TFAP2C	2876	0.25792	447	0.29049	443	-0.15472	3.00109e-99
Tcfcp2l1_MA0145.2	Tcfcp2l1	MA0145.2	C_Tcfcp2l1	3644	0.2286	471	0.24946	481	-0.15533	1.18073e-96
Klf12_MA0742.1	Klf12	MA0742.1	C_Klf12	3966	0.27689	653	0.31541	664	-0.15733	1.1984e-99
ETV5_MA0765.1	ETV5	MA0765.1	C_FEV	643	0.40043	185	0.48989	207	-0.15767	7.15332e-62
SPDEF_MA0686.1	SPDEF	MA0686.1	C_SPDEF	1343	0.27217	234	0.31905	226	-0.15888	6.97808e-80
CLOCK_MA0819.1	CLOCK	MA0819.1	C_CLOCK	1290	0.20947	148	0.23457	140	-0.15916	1.96475e-75
ZNF148_MA1653.1	ZNF148	MA1653.1	C_ZNF148	11193	0.29846	1984	0.34226	2102	-0.15981	2.53383e-125
NHLH2_MA1529.1	NHLH2	MA1529.1	C_NHLH2	3151	0.2371	410	0.25746	392	-0.16003	9.26274e-97
ZNF740_MA0753.1	ZNF740	MA0753.1	C_ZNF740	3934	0.21155	446	0.2366	384	-0.1624	7.83339e-101
ZSCAN29_MA1602.1	ZSCAN29	MA1602.1	C_ZSCAN29	1268	0.23271	164	0.25624	167	-0.16267	5.50783e-78
HEY2_MA0649.1	HEY2	MA0649.1	C_HEY2	929	0.26689	144	0.30348	146	-0.16313	1.6555e-73
PLAG1_MA0163.1	PLAG1	MA0163.1	C_PLAG1	4975	0.25543	779	0.28646	767	-0.16533	2.2905e-114
TFAP2Cvar.2_MA0814.2	TFAP2C(var.2)	MA0814.2	C_TFAP2A	4983	0.24738	704	0.28106	735	-0.1668	3.55513e-110
TFAP2A_MA0003.3	TFAP2A	MA0003.3	C_TFAP2A	3017	0.24761	436	0.27454	453	-0.16956	3.98346e-98
FIGLA_MA0820.1	FIGLA	MA0820.1	C_FIGLA	2650	0.17183	226	0.19442	195	-0.17031	1.79024e-93
MYC_MA0147.3	MYC	MA0147.3	C_MYC	1655	0.26381	250	0.3096	245	-0.1707	1.28039e-89
GCM2_MA0767.1	GCM2	MA0767.1	C_GCM2	1278	0.20116	143	0.22756	122	-0.17125	2.76995e-81
TFAP2Avar.2_MA0810.1	TFAP2A(var.2)	MA0810.1	C_TFAP2C	3341	0.26813	536	0.30278	549	-0.17131	3.4156e-99
TFAP2Bvar.2_MA0812.1	TFAP2B(var.2)	MA0812.1	C_TFAP2A	2633	0.24828	373	0.27601	398	-0.17325	9.24956e-99
Tcf3_MA0522.1	Tcf3	MA0522.1	C_Myod1	7600	0.21116	923	0.23092	878	-0.17509	6.45907e-120
ELK4_MA0076.1	ELK4	MA0076.1	C_ZBTB7A	680	0.37398	174	0.46473	204	-0.17609	3.56531e-70
ASCL1_MA1100.2	ASCL1	MA1100.2	C_Myod1	3794	0.20621	454	0.22649	434	-0.17707	2.72147e-105
SP2_MA0516.1	SP2	MA0516.1	C_SP2	11725	0.30915	2236	0.36286	2413	-0.17841	2.7424e-132
SPI1_MA0080.1	SPI1	MA0080.1	C_SPI1	2508	0.33121	554	0.40421	642	-0.18019	1.58747e-102
ZNF740_MA0753.2	ZNF740	MA0753.2	C_ZNF740	6305	0.24408	867	0.27439	817	-0.18109	4.30248e-121
TFAP2E_MA1569.1	TFAP2E	MA1569.1	C_TFAP2A	2547	0.25544	385	0.28733	396	-0.18113	5.22714e-94
MXI1_MA1108.1	MXI1	MA1108.1	C_MYC	1372	0.26846	209	0.31336	214	-0.18125	2.42663e-86
ASCL1_MA1100.1	ASCL1	MA1100.1	C_Myod1	6360	0.21628	801	0.23817	769	-0.18227	2.52922e-118
Arnt_MA0004.1	Arnt	MA0004.1	C_MYC	2246	0.25482	330	0.29787	321	-0.18475	3.866e-99
Mycn_MA0104.1	Mycn	MA0104.1	C_MYC	2246	0.25482	330	0.29787	321	-0.18475	3.866e-99
TFAP2C_MA0524.2	TFAP2C	MA0524.2	C_TFAP2C	2933	0.24329	424	0.27656	420	-0.18538	8.537e-102
ZNF460_MA1596.1	ZNF460	MA1596.1	C_ZNF460	10921	0.23392	1425	0.27038	1548	-0.18575	1.11642e-125
TFAP2Bvar.3_MA0813.1	TFAP2B(var.3)	MA0813.1	C_TFAP2C(var.3)	2817	0.25205	372	0.29084	411	-0.18717	4.26532e-102
KLF2_MA1515.1	KLF2	MA1515.1	C_KLF4	7836	0.28779	1326	0.32784	1384	-0.18746	2.32291e-123
Mlxip_MA0622.1	Mlxip	MA0622.1	C_MYC	1345	0.23802	177	0.2676	174	-0.18821	2.53483e-85
TFAP2Avar.3_MA0872.1	TFAP2A(var.3)	MA0872.1	C_TFAP2C(var.3)	2662	0.2494	341	0.28564	368	-0.18841	9.54143e-105
REST_MA0138.1	REST	MA0138.1	C_REST	5975	0.21368	697	0.24037	692	-0.19444	1.51578e-115
E2F1_MA0024.1	E2F1	MA0024.1	C_E2F1	465	0.27126	89	0.30861	86	-0.19466	2.32416e-63
ZBTB33_MA0527.1	ZBTB33	MA0527.1	C_ZBTB33	774	0.24387	111	0.30407	139	-0.19829	4.19714e-73
SP1_MA0079.4	SP1	MA0079.4	C_SP1	5656	0.29811	1001	0.35239	1095	-0.19962	3.20334e-118
SP4_MA0685.1	SP4	MA0685.1	C_SP1	5245	0.29557	925	0.35202	1005	-0.20084	3.68398e-112
ARNTHIF1A_MA0259.1	ARNT::HIF1A	MA0259.1	C_HIF1A	595	0.2576	84	0.29552	92	-0.20609	6.98866e-70
TFAP2Cvar.3_MA0815.1	TFAP2C(var.3)	MA0815.1	C_TFAP2C(var.3)	2507	0.24867	322	0.2884	364	-0.20631	6.25298e-107
MNT_MA0825.1	MNT	MA0825.1	C_MYC	1260	0.25202	180	0.29695	175	-0.2099	1.63394e-86
TBX3_MA1566.1	TBX3	MA1566.1	C_TBX4	3583	0.1914	348	0.2171	343	-0.21066	1.99059e-118
EGR1_MA0162.2	EGR1	MA0162.2	C_EGR1	11563	0.27848	1912	0.3256	2014	-0.21284	3.46186e-139
ZBTB7C_MA0695.1	ZBTB7C	MA0695.1	C_ZBTB7B	1941	0.19832	204	0.23131	214	-0.21468	2.44328e-101
SP8_MA0747.1	SP8	MA0747.1	C_SP3	7568	0.24787	1066	0.28958	1075	-0.21649	8.43843e-132
REST_MA0138.2	REST	MA0138.2	C_REST	4728	0.20837	517	0.23599	534	-0.21764	5.68282e-124
TFAP2A_MA0003.1	TFAP2A	MA0003.1	C_TFAP2A	5286	0.25034	778	0.28287	790	-0.22061	8.61079e-126
RUNX2_MA0511.1	RUNX2	MA0511.1	C_RUNX2	10254	0.21163	1169	0.24386	1119	-0.22131	4.03669e-137
Npas2_MA0626.1	Npas2	MA0626.1	C_MYC	1416	0.21069	158	0.24377	149	-0.22152	1.52247e-93
SP3_MA0746.2	SP3	MA0746.2	C_SP3	6982	0.2878	1211	0.34347	1324	-0.23006	1.65298e-126
KLF14_MA0740.1	KLF14	MA0740.1	C_SP3	3991	0.29052	695	0.34869	757	-0.23296	9.03461e-120
SP9_MA1564.1	SP9	MA1564.1	C_SP3	6716	0.28965	1156	0.34633	1259	-0.23617	1.24741e-128
Zfx_MA0146.1	Zfx	MA0146.1	C_Zfx	5949	0.26995	920	0.30953	998	-0.23697	1.46675e-127
Zfx_MA0146.2	Zfx	MA0146.2	C_Zfx	5963	0.26978	922	0.30952	998	-0.23736	6.46353e-133
EGR4_MA0733.1	EGR4	MA0733.1	C_EGR2	3773	0.22578	472	0.25819	466	-0.23979	2.40338e-119
KLF16_MA0741.1	KLF16	MA0741.1	C_SP3	9323	0.25865	1380	0.30428	1423	-0.24052	1.77404e-139
MTF1_MA0863.1	MTF1	MA0863.1	C_MTF1	1920	0.21194	221	0.243	222	-0.24065	5.31374e-98
GLI2_MA0734.1	GLI2	MA0734.1	C_GLI2	2280	0.20065	250	0.23233	259	-0.24155	4.24285e-111
ZFP57_MA1583.1	ZFP57	MA1583.1	C_ZFP57	546	0.28134	89	0.3267	106	-0.24356	8.23252e-77
ZIC1_MA0696.1	ZIC1	MA0696.1	C_ZIC4	3080	0.23548	420	0.27601	484	-0.24685	1.03675e-113
SP3_MA0746.1	SP3	MA0746.1	C_SP3	10449	0.24761	1476	0.28781	1489	-0.24972	5.77091e-146
ZIC4_MA0751.1	ZIC4	MA0751.1	C_ZIC4	2835	0.23051	373	0.27507	423	-0.25119	2.52447e-111
ZBTB7B_MA0694.1	ZBTB7B	MA0694.1	C_ZBTB7B	1667	0.18313	156	0.21745	157	-0.25305	5.92877e-106
KLF6_MA1517.1	KLF6	MA1517.1	C_KLF4	5338	0.28159	873	0.33098	889	-0.25318	4.35635e-128
KLF3_MA1516.1	KLF3	MA1516.1	C_Klf12	4234	0.28866	711	0.35102	809	-0.25874	2.17459e-119
Hes1_MA1099.1	Hes1	MA1099.1	C_HEY2	859	0.27061	140	0.33242	154	-0.25966	3.15605e-87
E2F3_MA0469.1	E2F3	MA0469.1	C_E2F6	5931	0.23768	804	0.28254	895	-0.26035	5.40695e-129
VEZF1_MA1578.1	VEZF1	MA1578.1	C_ZNF740	2624	0.18403	239	0.21724	239	-0.26384	1.14576e-119
HIF1A_MA1106.1	HIF1A	MA1106.1	C_HIF1A	677	0.24413	91	0.2881	97	-0.26676	1.48582e-90
ZIC3_MA0697.1	ZIC3	MA0697.1	C_ZIC4	3049	0.22596	379	0.26844	454	-0.26797	4.52517e-116
HES1_MA1099.2	HES1	MA1099.2	C_HEY2	1154	0.29054	196	0.3552	214	-0.26995	6.0118e-97
Tcfl5_MA0632.1	Tcfl5	MA0632.1	C_Bhlhe40	345	0.33029	57	0.42807	69	-0.28116	2.50857e-73
KLF11_MA1512.1	KLF11	MA1512.1	C_SP3	8368	0.24333	1120	0.28642	1148	-0.28161	2.43877e-143
Ptf1avar.3_MA1620.1	Ptf1a(var.3)	MA1620.1	C_Ptf1a(var.3)	2999	0.15371	183	0.1853	169	-0.2825	7.01757e-119
Bhlhe40_MA0464.1	Bhlhe40	MA0464.1	C_Bhlhe40	4061	0.17933	364	0.21204	341	-0.28349	9.6483e-129
ZIC5_MA1584.1	ZIC5	MA1584.1	C_ZIC4	2790	0.24611	385	0.29471	450	-0.28944	3.3107e-118
GLIS2_MA0736.1	GLIS2	MA0736.1	C_GLIS2	2033	0.20802	216	0.25012	234	-0.29073	3.55206e-108
MSANTD3_MA1523.1	MSANTD3	MA1523.1	C_MSANTD3	4562	0.18804	461	0.22541	453	-0.29208	4.36586e-128
ZBTB7A_MA0750.1	ZBTB7A	MA0750.1	C_ZBTB7A	1762	0.20039	194	0.23352	194	-0.29717	7.58743e-110
Rbpjl_MA1621.1	Rbpjl	MA1621.1	C_Ptf1a(var.3)	3045	0.14966	171	0.18519	171	-0.30445	7.72429e-120
CTCF_MA0139.1	CTCF	MA0139.1	C_CTCF	5632	0.27445	897	0.35141	1228	-0.30609	7.10563e-144
HEY1_MA0823.1	HEY1	MA0823.1	C_HEY2	1262	0.21155	151	0.25897	152	-0.31159	7.94307e-108
E2F1_MA0024.3	E2F1	MA0024.3	C_E2F1	326	0.23299	40	0.27858	44	-0.31198	3.94756e-75
Egr1_MA0162.1	Egr1	MA0162.1	C_EGR2	4163	0.23748	558	0.28876	565	-0.31292	3.70557e-129
KLF4_MA0039.3	KLF4	MA0039.3	C_KLF9	8021	0.2087	844	0.24463	824	-0.31817	2.39843e-150
HES2_MA0616.2	HES2	MA0616.2	C_HEY2	1049	0.23497	141	0.28727	146	-0.31824	7.17912e-100
TFDP1_MA1122.1	TFDP1	MA1122.1	C_E2F6	2887	0.26237	458	0.31659	514	-0.31973	1.47567e-129
KLF10_MA1511.1	KLF10	MA1511.1	C_SP3	8866	0.21889	1031	0.26279	1062	-0.32312	1.22312e-151
KLF17_MA1514.1	KLF17	MA1514.1	C_KLF17	8545	0.20126	856	0.24268	845	-0.32563	2.10344e-145
EGR2_MA0472.2	EGR2	MA0472.2	C_EGR2	3034	0.23198	411	0.2812	437	-0.32738	1.85495e-130
AhrArnt_MA0006.1	Ahr::Arnt	MA0006.1	C_Ahr::Arnt	3986	0.21925	511	0.26536	518	-0.33093	8.23468e-134
ASCL1var.2_MA1631.1	ASCL1(var.2)	MA1631.1	C_TCF3	5121	0.15306	377	0.18716	395	-0.33513	3.68009e-143
EGR3_MA0732.1	EGR3	MA0732.1	C_EGR2	4332	0.23412	547	0.27866	576	-0.33607	5.66958e-138
RREB1_MA0073.1	RREB1	MA0073.1	C_RREB1	13255	0.19306	1223	0.24012	1246	-0.33677	2.92674e-161
GLI3_MA1491.1	GLI3	MA1491.1	C_GLI3	5046	0.18293	452	0.22261	439	-0.34106	4.21612e-138
TBX5_MA0807.1	TBX5	MA0807.1	C_TBX4	4342	0.15895	306	0.19749	329	-0.34463	1.02977e-134
GLI2_MA0734.2	GLI2	MA0734.2	C_GLI3	4992	0.18432	457	0.22607	459	-0.34836	3.74324e-139
SOHLH2_MA1560.1	SOHLH2	MA1560.1	C_MYC	922	0.22933	110	0.27599	118	-0.35485	8.80336e-105
KLF15_MA1513.1	KLF15	MA1513.1	C_KLF15	6476	0.31766	1213	0.40512	1523	-0.36628	1.46723e-149
CTCFL_MA1102.2	CTCFL	MA1102.2	C_CTCFL	5741	0.23441	745	0.30129	985	-0.36909	1.6807e-148
ZSCAN4_MA1155.1	ZSCAN4	MA1155.1	C_ZSCAN4	8086	0.1616	620	0.20091	557	-0.37165	2.74932e-158
E2F4_MA0470.1	E2F4	MA0470.1	C_E2F6	2730	0.24668	388	0.30821	492	-0.37311	2.49783e-131
CTCFL_MA1102.1	CTCFL	MA1102.1	C_CTCFL	6074	0.24862	862	0.32129	1158	-0.37553	6.09149e-143
SNAI2_MA0745.2	SNAI2	MA0745.2	C_TCF3	3372	0.125	151	0.16171	160	-0.37765	2.65241e-133
EGR1_MA0162.4	EGR1	MA0162.4	C_EGR2	8173	0.22848	992	0.28514	1094	-0.38613	1.19755e-152
EGR1_MA0162.3	EGR1	MA0162.3	C_EGR2	2801	0.2162	337	0.26955	370	-0.3874	1.34579e-129
TCF12var.2_MA1648.1	TCF12(var.2)	MA1648.1	C_TCF3	4329	0.165	323	0.20987	396	-0.39189	1.24453e-138
TCF3_MA0522.3	TCF3	MA0522.3	C_TCF3	3873	0.15153	256	0.19213	294	-0.39292	1.02311e-142
E2F1_MA0024.2	E2F1	MA0024.2	C_E2F6	2721	0.24143	359	0.30188	472	-0.39312	1.43093e-128
KLF9_MA1107.2	KLF9	MA1107.2	C_KLF9	16082	0.19453	1551	0.24042	1580	-0.39607	1.08368e-177
SNAI2_MA0745.1	SNAI2	MA0745.1	C_TCF3	3757	0.13033	188	0.17073	223	-0.39678	5.8711e-135
TCF4_MA0830.2	TCF4	MA0830.2	C_TCF3	4482	0.13223	244	0.17188	291	-0.39729	3.29751e-142
SNAI3_MA1559.1	SNAI3	MA1559.1	C_TCF3	3850	0.12532	177	0.16542	204	-0.39905	3.50587e-139
ZEB1_MA0103.2	ZEB1	MA0103.2	C_ZEB1	3478	0.12527	153	0.16705	190	-0.40491	4.07521e-134
EGR2_MA0472.1	EGR2	MA0472.1	C_EGR2	14322	0.19613	1429	0.24642	1434	-0.41082	1.60845e-167
SNAI1_MA1558.1	SNAI1	MA1558.1	C_TCF3	3613	0.12165	151	0.16269	186	-0.41577	1.88255e-139
YY2_MA0748.2	YY2	MA0748.2	C_YY2	1385	0.17631	137	0.24207	169	-0.41645	7.5592e-121
TCF3_MA0522.2	TCF3	MA0522.2	C_TCF3	3566	0.12149	156	0.1646	182	-0.42395	2.08495e-147
ZEB1_MA0103.3	ZEB1	MA0103.3	C_TCF3	4547	0.13418	228	0.17805	294	-0.42528	7.71765e-147
KLF9_MA1107.1	KLF9	MA1107.1	C_KLF9	15323	0.18344	1298	0.23208	1347	-0.43246	4.30536e-172
TCF4_MA0830.1	TCF4	MA0830.1	C_TCF3	3862	0.11475	155	0.15727	180	-0.43322	1.81772e-147
HINFP_MA0131.2	HINFP	MA0131.2	C_HINFP	1020	0.28185	173	0.37632	241	-0.4451	3.05088e-116
TCFL5_MA0632.2	TCFL5	MA0632.2	C_TCFL5	1285	0.28015	205	0.37946	260	-0.46382	1.96347e-125
ZBTB14_MA1650.1	ZBTB14	MA1650.1	C_ZBTB14	2912	0.22874	361	0.3181	493	-0.54231	1.14823e-150
NRF1_MA0506.1	NRF1	MA0506.1	C_NRF1	2004	0.26769	342	0.37836	455	-0.56501	1.1434e-140

## Sheet: ORN8LCXCL4vsR_Individual motif 
output_prefix	name	motif_id	cluster	total_tfbs	ORN8LCXCL4_mean_score	ORN8LCXCL4_bound	R_mean_score	R_bound	ORN8LCXCL4_R_change	ORN8LCXCL4_R_pvalue
FOS_MA0476.1	FOS	MA0476.1	C_Smad2::Smad3	9913	0.43304	2754	0.36335	2054	0.49696	4.67016e-179
FOSL1JUND_MA1142.1	FOSL1::JUND	MA1142.1	C_Smad2::Smad3	9041	0.42373	2423	0.35628	1822	0.49445	1.89398e-167
JUNB_MA0490.1	JUNB	MA0490.1	C_Smad2::Smad3	10234	0.43765	2858	0.36807	2149	0.49273	1.44582e-170
FOSL2JUNB_MA1138.1	FOSL2::JUNB	MA1138.1	C_Smad2::Smad3	8871	0.43964	2505	0.37142	1895	0.489	1.77102e-162
JUNB_MA0490.2	JUNB	MA0490.2	C_Smad2::Smad3	9123	0.4169	2406	0.35015	1802	0.48841	8.16544e-166
FOSL1JUN_MA1128.1	FOSL1::JUN	MA1128.1	C_Smad2::Smad3	9694	0.43691	2727	0.36862	2049	0.48579	1.85031e-169
FOSJUNB_MA1134.1	FOS::JUNB	MA1134.1	C_Smad2::Smad3	8558	0.4417	2449	0.37373	1841	0.4854	6.61825e-166
Smad2Smad3_MA1622.1	Smad2::Smad3	MA1622.1	C_Smad2::Smad3	9953	0.43567	2781	0.36726	2087	0.48539	1.10112e-168
JUND_MA0491.1	JUND	MA0491.1	C_Smad2::Smad3	9440	0.44545	2716	0.37641	2052	0.48534	1.32386e-168
FOSL1_MA0477.2	FOSL1	MA0477.2	C_Smad2::Smad3	9689	0.43503	2722	0.36649	2047	0.48504	5.15928e-164
JUNvar.2_MA0489.1	JUN(var.2)	MA0489.1	C_Smad2::Smad3	10241	0.4303	2793	0.36065	2111	0.48485	2.30522e-160
FOSBJUNB_MA1135.1	FOSB::JUNB	MA1135.1	C_Smad2::Smad3	8839	0.44025	2503	0.37271	1889	0.48475	5.28891e-169
FOSJUND_MA1141.1	FOS::JUND	MA1141.1	C_Smad2::Smad3	9672	0.44111	2739	0.37263	2075	0.48448	5.3865e-167
JUNFOS_MA0099.1	JUN::FOS	MA0099.1	C_Smad2::Smad3	8824	0.44815	2503	0.37737	1895	0.48377	1.97699e-163
FOSL2JUN_MA1130.1	FOSL2::JUN	MA1130.1	C_Smad2::Smad3	8951	0.442	2543	0.37457	1919	0.48369	3.08417e-166
FOSL2JUND_MA1144.1	FOSL2::JUND	MA1144.1	C_Smad2::Smad3	8645	0.44208	2457	0.37521	1866	0.48249	8.53874e-163
FOSL1JUNB_MA1137.1	FOSL1::JUNB	MA1137.1	C_Smad2::Smad3	9031	0.42762	2482	0.36167	1884	0.48227	7.46393e-162
JUND_MA0491.2	JUND	MA0491.2	C_Smad2::Smad3	8778	0.42405	2365	0.35843	1774	0.48173	5.88974e-171
FOSJUN_MA0099.3	FOS::JUN	MA0099.3	C_Smad2::Smad3	8591	0.44306	2461	0.37642	1868	0.47745	1.64493e-163
FOSL1_MA0477.1	FOSL1	MA0477.1	C_Smad2::Smad3	9763	0.44082	2745	0.3717	2088	0.477	3.35941e-161
BATF_MA1634.1	BATF	MA1634.1	C_Smad2::Smad3	10045	0.4301	2752	0.36598	2104	0.46872	1.89718e-168
BATFJUN_MA0462.2	BATF::JUN	MA0462.2	C_Smad2::Smad3	10063	0.43053	2764	0.36642	2107	0.46748	9.2152e-167
BATF3_MA0835.2	BATF3	MA0835.2	C_Smad2::Smad3	10283	0.42226	2756	0.35788	2095	0.46681	8.95327e-166
BATFJUN_MA0462.1	BATF::JUN	MA0462.1	C_Smad2::Smad3	8903	0.4005	2229	0.33376	1698	0.46281	9.57293e-172
FOSL2_MA0478.1	FOSL2	MA0478.1	C_Smad2::Smad3	9723	0.42826	2653	0.36468	2003	0.45885	2.21586e-166
JDP2_MA0655.1	JDP2	MA0655.1	C_Smad2::Smad3	6553	0.41225	1699	0.3537	1319	0.45707	4.81962e-154
NFE2_MA0841.1	NFE2	MA0841.1	C_Smad2::Smad3	5637	0.41438	1479	0.35892	1140	0.44537	9.7962e-151
FOSJUN_MA0099.2	FOS::JUN	MA0099.2	C_Smad2::Smad3	7905	0.45393	2300	0.39101	1782	0.44491	6.2419e-159
JUNJUNB_MA1132.1	JUN::JUNB	MA1132.1	C_Smad2::Smad3	7047	0.42205	1905	0.36732	1499	0.42154	1.48354e-156
BACH2_MA1101.2	BACH2	MA1101.2	C_Smad2::Smad3	5919	0.41392	1545	0.36049	1226	0.41806	1.03436e-147
NFKB2_MA0778.1	NFKB2	MA0778.1	C_NFKB1	3427	0.37103	746	0.30846	542	0.38612	5.51947e-134
BACH2_MA1101.1	BACH2	MA1101.1	C_BACH2	8194	0.42487	2170	0.37154	1743	0.38137	2.15469e-159
BACH1_MA1633.1	BACH1	MA1633.1	C_BACH2	8264	0.43261	2264	0.37959	1811	0.37856	2.66768e-151
REL_MA0101.1	REL	MA0101.1	C_NFKB1	4646	0.36321	1015	0.31079	779	0.36292	9.92623e-136
NFE2L1_MA0089.2	NFE2L1	MA0089.2	C_BACH2	7289	0.40311	1781	0.35457	1481	0.35855	3.15053e-151
MAFNFE2_MA0501.1	MAF::NFE2	MA0501.1	C_BACH2	6828	0.39449	1647	0.34954	1357	0.33602	2.54541e-146
RELA_MA0107.1	RELA	MA0107.1	C_NFKB1	5073	0.36722	1118	0.32207	880	0.33572	8.1189e-138
DUX4_MA0468.1	DUX4	MA0468.1	C_DUXA	3479	0.23973	393	0.20477	337	0.3353	9.23743e-123
DUXA_MA0884.1	DUXA	MA0884.1	C_DUXA	2780	0.25655	348	0.22024	285	0.33425	2.98145e-125
NFKB1_MA0105.1	NFKB1	MA0105.1	C_NFKB1	4910	0.37591	1102	0.329	851	0.32589	4.5977e-133
Nfe2l2_MA0150.2	Nfe2l2	MA0150.2	C_BACH2	6387	0.39927	1569	0.35253	1262	0.32469	4.63022e-150
NFKB1_MA0105.3	NFKB1	MA0105.3	C_NFKB1	6814	0.35867	1438	0.31199	1143	0.32063	4.55713e-141
NFKB1_MA0105.4	NFKB1	MA0105.4	C_NFKB1	2527	0.3622	516	0.30917	407	0.32037	1.04928e-119
MAFK_MA0496.3	MAFK	MA0496.3	C_BACH2	7792	0.40662	1936	0.35937	1583	0.31807	6.79832e-149
RELB_MA1117.1	RELB	MA1117.1	C_RELB	3401	0.34373	701	0.29885	552	0.2977	4.4973e-132
Bach1Mafk_MA0591.1	Bach1::Mafk	MA0591.1	C_BACH2	5839	0.4211	1536	0.37869	1241	0.29515	5.69732e-140
MAFGNFE2L1_MA0089.1	MAFG::NFE2L1	MA0089.1	C_MAFG::NFE2L1	6016	0.33667	1125	0.29658	907	0.29026	2.53268e-136
FOSL1JUNDvar.2_MA1143.1	FOSL1::JUND(var.2)	MA1143.1	C_FOSL1::JUND(var.2)	1924	0.3778	422	0.34318	378	0.2818	4.01498e-109
JUNJUNBvar.2_MA1133.1	JUN::JUNB(var.2)	MA1133.1	C_ATF2	1857	0.37422	411	0.33468	349	0.27863	1.77313e-112
NFKB1_MA0105.2	NFKB1	MA0105.2	C_NFKB1	5028	0.36908	1060	0.32628	835	0.27705	1.71515e-130
MEIS1var.2_MA1639.1	MEIS1(var.2)	MA1639.1	C_MEIS2(var.2)	2920	0.28156	436	0.2398	332	0.27565	1.18572e-116
ATF3_MA0605.2	ATF3	MA0605.2	C_ATF2	1338	0.39131	299	0.35288	266	0.27492	6.90965e-106
CREB1_MA0018.3	CREB1	MA0018.3	C_ATF2	2048	0.40123	478	0.36808	419	0.27419	2.32653e-109
CREB1_MA0018.4	CREB1	MA0018.4	C_ATF2	4257	0.38434	851	0.34244	722	0.27356	3.3225e-128
ATF2_MA1632.1	ATF2	MA1632.1	C_ATF2	3626	0.38958	723	0.35242	625	0.2724	4.54657e-120
MEIS2var.2_MA1640.1	MEIS2(var.2)	MA1640.1	C_MEIS2(var.2)	3313	0.24945	406	0.21426	323	0.27093	1.65443e-125
NFE2L2_MA0150.1	NFE2L2	MA0150.1	C_BACH2	4413	0.39798	1031	0.35654	885	0.26969	5.03336e-128
FOSBJUNBvar.2_MA1136.1	FOSB::JUNB(var.2)	MA1136.1	C_ATF2	1422	0.3661	291	0.33787	277	0.26724	5.31577e-104
Hoxc9_MA0485.1	Hoxc9	MA0485.1	C_MEIS2(var.2)	2308	0.2702	320	0.23554	274	0.2669	1.84524e-111
FOSJUNvar.2_MA1126.1	FOS::JUN(var.2)	MA1126.1	C_ATF2	2387	0.35921	469	0.32464	424	0.26541	7.69417e-112
POU3F2_MA0787.1	POU3F2	MA0787.1	C_POU1F1	4350	0.25874	548	0.22249	472	0.26444	7.73581e-128
POU1F1_MA0784.1	POU1F1	MA0784.1	C_POU1F1	4550	0.25603	556	0.22093	462	0.26346	3.60975e-128
FOSL2JUNBvar.2_MA1139.1	FOSL2::JUNB(var.2)	MA1139.1	C_ATF2	1435	0.47122	316	0.4287	294	0.26206	1.79281e-102
FOSBJUN_MA1127.1	FOSB::JUN	MA1127.1	C_ATF2	1822	0.37339	390	0.34554	350	0.2583	6.78706e-102
FOSL2JUNvar.2_MA1131.1	FOSL2::JUN(var.2)	MA1131.1	C_ATF2	2149	0.43691	472	0.39862	425	0.2576	1.60066e-111
POU2F3_MA0627.2	POU2F3	MA0627.2	C_POU1F1	4742	0.26174	616	0.22685	518	0.25698	9.03113e-125
Pou2f3_MA0627.1	Pou2f3	MA0627.1	C_POU1F1	4164	0.26517	537	0.22652	446	0.25664	7.66734e-117
JUNBvar.2_MA1140.2	JUNB(var.2)	MA1140.2	C_ATF2	1295	0.36641	287	0.34334	256	0.25643	2.07063e-95
JDP2var.2_MA0656.1	JDP2(var.2)	MA0656.1	C_ATF2	1625	0.38852	364	0.35818	329	0.25359	1.32482e-106
Phox2b_MA0681.1	Phox2b	MA0681.1	C_PHOX2B	2409	0.23795	238	0.20833	212	0.25341	5.34291e-109
FOSL2JUNDvar.2_MA1145.1	FOSL2::JUND(var.2)	MA1145.1	C_ATF2	2035	0.43495	445	0.39962	399	0.25271	4.5594e-108
CREM_MA0609.2	CREM	MA0609.2	C_ATF2	1467	0.42273	364	0.38346	308	0.2522	5.28637e-95
POU4F2_MA0683.1	POU4F2	MA0683.1	C_POU4F3	3511	0.23295	372	0.20586	323	0.25139	7.49144e-119
HOXA4_MA1496.1	HOXA4	MA1496.1	C_VAX2	1951	0.27747	271	0.24463	216	0.25078	2.94384e-110
POU2F1_MA0785.1	POU2F1	MA0785.1	C_POU1F1	4256	0.25846	550	0.2251	455	0.2501	4.09708e-119
POU5F1_MA1115.1	POU5F1	MA1115.1	C_POU1F1	4619	0.26596	624	0.23239	528	0.24947	5.24855e-129
JUNDvar.2_MA0492.1	JUND(var.2)	MA0492.1	C_ATF2	3640	0.37956	705	0.34719	619	0.24827	6.69199e-113
GSC_MA0648.1	GSC	MA0648.1	C_OTX2	1070	0.2828	134	0.24173	114	0.24824	7.67202e-89
PBX2_MA1113.2	PBX2	MA1113.2	C_MEIS2(var.2)	3431	0.24986	423	0.218	336	0.24792	2.7738e-116
ATF7_MA0834.1	ATF7	MA0834.1	C_ATF2	1276	0.38334	284	0.35655	263	0.24775	1.46343e-101
HOXD10_MA1506.1	HOXD10	MA1506.1	C_HOXC10	1089	0.26985	154	0.24157	128	0.24493	3.82295e-96
HOXD12_MA0873.1	HOXD12	MA0873.1	C_HOXC10	987	0.26091	134	0.23009	109	0.2437	1.03879e-88
GSX2_MA0893.2	GSX2	MA0893.2	C_VAX2	1502	0.28314	216	0.25741	178	0.24368	1.37554e-97
Hoxa9_MA0594.1	Hoxa9	MA0594.1	C_MEIS2(var.2)	2266	0.25853	294	0.22345	232	0.24284	2.12086e-106
POU3F1_MA0786.1	POU3F1	MA0786.1	C_POU1F1	4660	0.25199	567	0.21926	488	0.24225	1.27975e-125
Hoxd3_MA0912.1	Hoxd3	MA0912.1	C_EMX1	2057	0.24387	221	0.21351	193	0.24062	2.16525e-105
Alx4_MA0853.1	Alx4	MA0853.1	C_Alx1	1079	0.24882	130	0.21244	98	0.24042	1.053e-88
POU3F4_MA0789.1	POU3F4	MA0789.1	C_POU1F1	3624	0.25921	469	0.22426	384	0.23996	6.09212e-114
POU5F1B_MA0792.1	POU5F1B	MA0792.1	C_POU1F1	3898	0.25853	513	0.22461	410	0.23903	3.93008e-115
Alx1_MA0854.1	Alx1	MA0854.1	C_Alx1	1276	0.24808	158	0.21537	121	0.23885	4.67933e-94
PITX2_MA1547.1	PITX2	MA1547.1	C_OTX2	1920	0.25905	238	0.22573	184	0.23748	1.15735e-104
Creb5_MA0840.1	Creb5	MA0840.1	C_ATF2	1643	0.43648	352	0.39767	321	0.23722	1.49616e-97
JUNBvar.2_MA1140.1	JUNB(var.2)	MA1140.1	C_ATF2	1100	0.3452	232	0.33	213	0.23577	8.17214e-92
HOXC4_MA1504.1	HOXC4	MA1504.1	C_VAX2	1855	0.26606	242	0.24265	198	0.23529	4.04458e-103
HOXA5_MA0158.2	HOXA5	MA0158.2	C_HOXC8	983	0.30113	153	0.27449	126	0.23503	2.70165e-88
HOXB4_MA1499.1	HOXB4	MA1499.1	C_VAX2	1792	0.25825	219	0.23229	189	0.23034	2.52215e-99
NR1H4_MA1110.1	NR1H4	MA1110.1	C_NR1H4	2154	0.29497	327	0.26772	265	0.22991	3.5123e-107
DRGX_MA1481.1	DRGX	MA1481.1	C_EMX1	1458	0.2454	152	0.21394	135	0.22945	6.6692e-97
FOSL1JUNvar.2_MA1129.1	FOSL1::JUN(var.2)	MA1129.1	C_ATF2	1236	0.35698	252	0.33871	235	0.22918	1.42199e-85
POU4F3_MA0791.1	POU4F3	MA0791.1	C_POU4F3	3847	0.22153	358	0.19704	328	0.2287	6.37324e-117
PHOX2A_MA0713.1	PHOX2A	MA0713.1	C_PHOX2B	2459	0.23545	236	0.20892	212	0.22762	3.20265e-106
HOXD4_MA1507.1	HOXD4	MA1507.1	C_VAX2	1906	0.25535	229	0.23002	198	0.22568	9.93544e-100
PITX3_MA0714.1	PITX3	MA0714.1	C_OTX2	1205	0.2668	145	0.23134	119	0.22536	5.9889e-88
HNF1B_MA0153.2	HNF1B	MA0153.2	C_HNF1A	1908	0.24319	240	0.21902	198	0.22276	4.40943e-102
VENTX_MA0724.1	VENTX	MA0724.1	C_VENTX	1043	0.253	128	0.22848	106	0.22247	6.19093e-86
POU2F2_MA0507.1	POU2F2	MA0507.1	C_POU1F1	4985	0.25081	610	0.21968	509	0.2217	7.32737e-119
CUX1_MA0754.1	CUX1	MA0754.1	C_ONECUT1	435	0.2224	34	0.18305	26	0.22071	1.50261e-68
HOXB3_MA0903.1	HOXB3	MA0903.1	C_EMX1	1672	0.25322	210	0.23041	165	0.22061	3.65461e-93
PKNOX1_MA0782.2	PKNOX1	MA0782.2	C_PBX3	4209	0.35663	843	0.32583	717	0.2205	4.84065e-118
Hoxa11_MA0911.1	Hoxa11	MA0911.1	C_HOXC10	1156	0.25867	153	0.23758	136	0.21882	7.63086e-91
JUN_MA0488.1	JUN	MA0488.1	C_ATF2	4391	0.37915	829	0.35169	768	0.21831	9.00162e-114
USF2_MA0526.3	USF2	MA0526.3	C_TFEB	2732	0.33117	486	0.30298	443	0.21485	6.13727e-108
Hoxb5_MA0904.1	Hoxb5	MA0904.1	C_EMX1	1799	0.24004	193	0.21564	176	0.21472	3.69784e-103
RORB_MA1150.1	RORB	MA1150.1	C_RORB	1969	0.28539	278	0.25845	239	0.21448	1.26982e-101
Pitx1_MA0682.1	Pitx1	MA0682.1	C_OTX2	1317	0.27009	165	0.23494	135	0.21431	4.946e-89
PITX1_MA0682.2	PITX1	MA0682.2	C_OTX2	1317	0.27009	165	0.23494	135	0.21431	4.946e-89
HNF1A_MA0046.2	HNF1A	MA0046.2	C_HNF1A	2357	0.23625	272	0.21612	235	0.21419	8.20873e-99
POU3F3_MA0788.1	POU3F3	MA0788.1	C_POU1F1	4721	0.24476	548	0.21844	492	0.21336	4.27412e-115
POU4F1_MA0790.1	POU4F1	MA0790.1	C_POU4F3	3756	0.21918	353	0.19694	314	0.21316	8.06145e-113
USF1_MA0093.3	USF1	MA0093.3	C_TFEB	2798	0.33181	502	0.30328	449	0.21271	8.32919e-112
OTX2_MA0712.2	OTX2	MA0712.2	C_OTX2	2166	0.25773	259	0.22874	210	0.21242	1.75881e-98
LHX1_MA1518.1	LHX1	MA1518.1	C_LHX1	1039	0.25775	116	0.23866	109	0.21209	3.75716e-85
POU6F1var.2_MA1549.1	POU6F1(var.2)	MA1549.1	C_POU6F2	2045	0.27089	277	0.24769	231	0.21148	6.42731e-100
HOXC12_MA0906.1	HOXC12	MA0906.1	C_HOXC10	1156	0.25017	135	0.22888	127	0.21137	2.398e-89
NR2C2var.2_MA1536.1	NR2C2(var.2)	MA1536.1	C_NR2C2(var.2)	2677	0.32463	485	0.29651	399	0.21021	4.20726e-108
CUX2_MA0755.1	CUX2	MA0755.1	C_ONECUT1	421	0.21796	37	0.18352	29	0.20901	2.16797e-61
HOXD3_MA0912.2	HOXD3	MA0912.2	C_VAX2	1340	0.26606	173	0.23905	141	0.20886	1.57036e-87
GSC2_MA0891.1	GSC2	MA0891.1	C_OTX2	1164	0.26356	133	0.23368	113	0.20719	4.849e-87
PAX4_MA0068.2	PAX4	MA0068.2	C_EMX1	711	0.25299	80	0.22218	70	0.20699	1.31302e-75
MAFF_MA0495.2	MAFF	MA0495.2	C_MAFF	4263	0.32351	792	0.30951	723	0.20665	7.80611e-109
Dmbx1_MA0883.1	Dmbx1	MA0883.1	C_Dmbx1	1380	0.2613	167	0.23366	154	0.20643	8.21953e-85
LHX2_MA0700.2	LHX2	MA0700.2	C_LHX2	1730	0.23276	171	0.21227	153	0.20614	4.08563e-94
NOTO_MA0710.1	NOTO	MA0710.1	C_EMX1	1481	0.25548	179	0.2302	145	0.20549	3.91778e-94
VAX1_MA0722.1	VAX1	MA0722.1	C_VAX2	1670	0.25632	203	0.23216	171	0.20524	8.04991e-94
VAX2_MA0723.1	VAX2	MA0723.1	C_VAX2	1473	0.26039	185	0.23531	153	0.2049	2.83087e-86
EVX2_MA0888.1	EVX2	MA0888.1	C_EMX1	933	0.26012	124	0.22565	91	0.20405	1.15416e-79
MEOX2_MA0706.1	MEOX2	MA0706.1	C_EMX1	1806	0.25374	219	0.2321	175	0.2039	6.27879e-96
HOXC11_MA0651.1	HOXC11	MA0651.1	C_HOXC10	1131	0.25273	139	0.23636	127	0.20348	9.15014e-83
HESX1_MA0894.1	HESX1	MA0894.1	C_PRRX2	1248	0.23907	138	0.2124	110	0.20263	7.56086e-90
NR2C1_MA1535.1	NR2C1	MA1535.1	C_NR2C2(var.2)	2820	0.30866	483	0.28104	399	0.20174	6.73747e-106
NR4A1_MA1112.2	NR4A1	MA1112.2	C_NR4A1	3680	0.28424	535	0.26039	455	0.20169	4.79319e-111
HOXB7_MA1501.1	HOXB7	MA1501.1	C_HOXC8	1295	0.26807	159	0.24746	148	0.19962	9.46002e-86
STAT1_MA0137.3	STAT1	MA0137.3	C_STAT1	4551	0.29792	720	0.27159	647	0.19922	6.37347e-114
Gfi1_MA0038.1	Gfi1	MA0038.1	C_Gfi1	2977	0.28187	429	0.25844	364	0.19815	6.35304e-106
HOXB5_MA0904.2	HOXB5	MA0904.2	C_EMX1	799	0.28262	111	0.2518	85	0.19766	4.90047e-80
ALX3_MA0634.1	ALX3	MA0634.1	C_PRRX2	1641	0.22776	148	0.20302	135	0.19638	1.16009e-89
MEIS1_MA0498.2	MEIS1	MA0498.2	C_MEIS2	3128	0.29836	484	0.27016	411	0.19592	4.02638e-108
MAFK_MA0496.2	MAFK	MA0496.2	C_MAFF	3676	0.33129	709	0.31689	641	0.19555	4.33768e-110
EMX1_MA0612.1	EMX1	MA0612.1	C_EMX1	1222	0.26903	168	0.24899	136	0.1952	3.57003e-85
NR2F1_MA0017.2	NR2F1	MA0017.2	C_NR2C2(var.2)	3398	0.30958	556	0.28561	470	0.19455	4.45967e-104
RORA_MA0071.1	RORA	MA0071.1	C_RORA	2338	0.29383	342	0.26827	278	0.19438	2.08034e-96
POU6F1_MA0628.1	POU6F1	MA0628.1	C_EMX1	847	0.24539	102	0.22356	74	0.19362	1.29211e-74
BARX2_MA1471.1	BARX2	MA1471.1	C_BARX2	2914	0.22365	299	0.20704	255	0.19312	2.18417e-101
LHX6_MA0658.1	LHX6	MA0658.1	C_EMX1	889	0.238	104	0.21004	80	0.19246	3.64652e-78
HOXB9_MA1503.1	HOXB9	MA1503.1	C_HOXC10	1145	0.2546	140	0.23812	131	0.192	3.26467e-82
Stat5b_MA1625.1	Stat5b	MA1625.1	C_Stat5b	5119	0.28538	776	0.26219	676	0.19169	9.84451e-118
Esrra_MA0592.2	Esrra	MA0592.2	C_Esrrg	2193	0.2905	325	0.26471	266	0.19136	5.10891e-94
PROP1_MA0715.1	PROP1	MA0715.1	C_PHOX2B	2701	0.2191	246	0.20051	229	0.19117	2.34e-96
CREB1_MA0018.2	CREB1	MA0018.2	C_CREB1	1625	0.36489	338	0.35796	311	0.19022	1.05538e-89
Isl1_MA1608.1	Isl1	MA1608.1	C_Isl1	1445	0.24901	164	0.23042	150	0.19006	2.20323e-83
HNF1B_MA0153.1	HNF1B	MA0153.1	C_HNF1B	2074	0.25778	250	0.23772	239	0.18971	1.43856e-98
RAX_MA0718.1	RAX	MA0718.1	C_PRRX2	1308	0.23263	139	0.21073	116	0.187	2.24233e-83
HOXC10_MA0905.1	HOXC10	MA0905.1	C_HOXC10	1593	0.2394	175	0.2253	168	0.18679	7.55565e-88
Lhx8_MA0705.1	Lhx8	MA0705.1	C_PRRX2	730	0.26034	91	0.23077	80	0.18583	4.53562e-67
LBX2_MA0699.1	LBX2	MA0699.1	C_PRRX2	1180	0.24729	131	0.22239	111	0.18573	3.9958e-87
NR4A1_MA1112.1	NR4A1	MA1112.1	C_NR2F2	2354	0.30794	385	0.28108	325	0.1852	1.38065e-93
Lhx4_MA0704.1	Lhx4	MA0704.1	C_PRRX2	1032	0.22902	101	0.20182	93	0.1847	1.66818e-79
PBX3_MA1114.1	PBX3	MA1114.1	C_PBX3	5021	0.352	939	0.32384	803	0.18468	2.93432e-117
TFEC_MA0871.1	TFEC	MA0871.1	C_TFEB	1686	0.34371	317	0.3294	296	0.18458	3.28705e-89
HOXC13_MA0907.1	HOXC13	MA0907.1	C_HOXC13	1599	0.24923	168	0.22742	160	0.18406	1.83862e-85
EVX1_MA0887.1	EVX1	MA0887.1	C_EMX1	905	0.25422	120	0.21846	85	0.18334	2.89388e-78
MITF_MA0620.3	MITF	MA0620.3	C_TFEB	1447	0.35207	285	0.33706	269	0.18296	2.53703e-87
TLX2_MA1577.1	TLX2	MA1577.1	C_PRRX2	1078	0.24906	123	0.22092	111	0.18234	3.61059e-82
LHX9_MA0701.1	LHX9	MA0701.1	C_PRRX2	1308	0.23114	134	0.20734	116	0.18221	6.11588e-83
RAX2_MA0717.1	RAX2	MA0717.1	C_PRRX2	1078	0.24906	123	0.22092	111	0.18212	4.07277e-82
NR2F2_MA1111.1	NR2F2	MA1111.1	C_NR2F2	2871	0.3023	446	0.27936	398	0.18166	1.5351e-98
HOXA13_MA0650.2	HOXA13	MA0650.2	C_HOXB13	2341	0.23676	248	0.21721	219	0.18102	1.01182e-98
BACH2var.2_MA1470.1	BACH2(var.2)	MA1470.1	C_BACH2(var.2)	1475	0.30589	239	0.2867	239	0.18054	5.30984e-81
Nkx2-5_MA0063.1	Nkx2-5	MA0063.1	C_LHX2	1293	0.21436	114	0.19741	101	0.18043	2.81559e-85
GSX2_MA0893.1	GSX2	MA0893.1	C_PRRX2	2054	0.23386	211	0.21644	183	0.17947	1.0301e-90
ISX_MA0654.1	ISX	MA0654.1	C_PRRX2	1283	0.23309	130	0.20786	115	0.17857	4.58341e-75
Sox17_MA0078.1	Sox17	MA0078.1	C_Sox17	2244	0.27893	324	0.25516	272	0.1779	3.26304e-99
CREB3L4var.2_MA1475.1	CREB3L4(var.2)	MA1475.1	C_ATF2	852	0.45263	223	0.42382	215	0.17779	5.21991e-70
MZF1_MA0056.2	MZF1	MA0056.2	C_MZF1	3332	0.28344	478	0.26041	381	0.17778	2.74049e-105
CDX2_MA0465.1	CDX2	MA0465.1	C_HOXA10	2858	0.22895	295	0.21214	266	0.17741	1.56201e-101
RORAvar.2_MA0072.1	RORA(var.2)	MA0072.1	C_RORA(var.2)	2360	0.27928	323	0.25807	297	0.17722	5.79413e-95
NR1H4RXRA_MA1146.1	NR1H4::RXRA	MA1146.1	C_NR2F1(var.3)	1365	0.29091	197	0.27026	174	0.1763	4.21285e-79
Myb_MA0100.2	Myb	MA0100.2	C_Myb	3198	0.2962	502	0.26929	436	0.17629	3.57704e-100
ZNF410_MA0752.1	ZNF410	MA0752.1	C_ZNF410	2402	0.26568	286	0.24283	249	0.17623	8.54464e-88
SHOX_MA0630.1	SHOX	MA0630.1	C_PRRX2	1156	0.24842	131	0.22108	109	0.17618	3.39576e-78
LMX1A_MA0702.2	LMX1A	MA0702.2	C_PRRX2	1243	0.23276	126	0.20642	109	0.17612	7.89069e-80
OTX2_MA0712.1	OTX2	MA0712.1	C_Dmbx1	968	0.24732	97	0.22363	88	0.17573	7.43169e-77
DMRTC2_MA1479.1	DMRTC2	MA1479.1	C_DMRTC2	2253	0.25058	261	0.23692	261	0.17539	2.06333e-92
HOXC9_MA0485.2	HOXC9	MA0485.2	C_HOXC10	1082	0.2567	133	0.24178	124	0.17502	3.69573e-82
RBPJ_MA1116.1	RBPJ	MA1116.1	C_RBPJ	5901	0.2886	857	0.26121	754	0.17446	2.52488e-113
NKX6-3_MA1530.1	NKX6-3	MA1530.1	C_NKX6-3	1897	0.25317	216	0.24369	201	0.17439	8.50848e-91
HOXA2_MA0900.2	HOXA2	MA0900.2	C_EMX1	1156	0.26021	144	0.23614	115	0.17435	2.34384e-77
RORC_MA1151.1	RORC	MA1151.1	C_RORA(var.2)	1877	0.27732	252	0.25485	228	0.17412	1.90202e-88
SREBF2_MA0596.1	SREBF2	MA0596.1	C_SREBF1	3074	0.3137	507	0.28804	431	0.17376	2.26136e-102
Barhl1_MA0877.1	Barhl1	MA0877.1	C_BARX1	1356	0.24979	163	0.23836	146	0.17327	1.37366e-86
Nr2e1_MA0676.1	Nr2e1	MA0676.1	C_Nr2e1	3099	0.25765	407	0.24132	370	0.17319	1.87419e-100
OTX1_MA0711.1	OTX1	MA0711.1	C_OTX2	602	0.27169	75	0.2453	61	0.17294	9.0011e-70
Lhx3_MA0135.1	Lhx3	MA0135.1	C_Lhx3	3059	0.21012	266	0.19188	248	0.1726	1.88209e-98
Atf3_MA0605.1	Atf3	MA0605.1	C_Atf3	937	0.37037	216	0.36503	197	0.17168	6.51071e-78
HOXA10_MA0899.1	HOXA10	MA0899.1	C_HOXA10	3069	0.22324	295	0.20757	267	0.1711	3.11045e-98
MITF_MA0620.2	MITF	MA0620.2	C_TFEB	1395	0.35004	269	0.333	257	0.17108	7.52907e-79
Arx_MA0874.1	Arx	MA0874.1	C_Alx1	1172	0.23789	128	0.20825	110	0.17021	8.13976e-77
PRRX1_MA0716.1	PRRX1	MA0716.1	C_PRRX2	1184	0.22656	111	0.20376	103	0.1693	1.0899e-79
PBX2_MA1113.1	PBX2	MA1113.1	C_PBX3	2617	0.3137	441	0.28904	382	0.16929	1.65519e-95
HOXD13_MA0909.1	HOXD13	MA0909.1	C_HOXB13	3159	0.22564	300	0.2122	292	0.1691	1.10304e-100
PHOX2B_MA0681.2	PHOX2B	MA0681.2	C_PHOX2B	4572	0.20186	364	0.18723	360	0.16874	5.00392e-109
TGIF2LY_MA1572.1	TGIF2LY	MA1572.1	C_PKNOX2	1281	0.30198	203	0.27359	162	0.16874	7.03793e-82
DMRT3_MA0610.1	DMRT3	MA0610.1	C_DMRTC2	1683	0.24318	182	0.22273	163	0.16828	8.28828e-85
HOXB2_MA0902.1	HOXB2	MA0902.1	C_EMX1	1422	0.24303	157	0.22247	132	0.16764	1.35912e-75
Prrx2_MA0075.1	Prrx2	MA0075.1	C_Prrx2	11357	0.22847	1121	0.21304	1117	0.16747	2.57899e-121
ESX1_MA0644.1	ESX1	MA0644.1	C_PRRX2	1297	0.23556	138	0.21278	115	0.16682	4.00154e-78
MAFF_MA0495.1	MAFF	MA0495.1	C_MAFF	4727	0.30904	776	0.2925	731	0.16677	4.22052e-104
Shox2_MA0720.1	Shox2	MA0720.1	C_PRRX2	1088	0.24216	116	0.21803	105	0.16624	3.46804e-73
ZNF24_MA1124.1	ZNF24	MA1124.1	C_ZNF24	4179	0.24797	507	0.22855	422	0.16622	6.39472e-102
MYBL2_MA0777.1	MYBL2	MA0777.1	C_MYBL2	366	0.28605	60	0.28329	55	0.16606	3.13052e-53
UNCX_MA0721.1	UNCX	MA0721.1	C_PRRX2	1221	0.24386	133	0.21955	123	0.16574	6.11251e-79
Prrx2_MA0075.2	Prrx2	MA0075.2	C_PRRX2	1398	0.24304	149	0.22017	134	0.16527	6.29624e-85
PKNOX2_MA0783.1	PKNOX2	MA0783.1	C_PKNOX2	2442	0.27673	324	0.25121	275	0.16516	2.0741e-90
NR4A2_MA0160.1	NR4A2	MA0160.1	C_NR2F2	2820	0.32278	515	0.30076	432	0.16479	5.16628e-99
HOXD9_MA0913.2	HOXD9	MA0913.2	C_HOXA10	2501	0.22863	251	0.21458	241	0.16473	3.93522e-93
GSX1_MA0892.1	GSX1	MA0892.1	C_PRRX2	1572	0.23956	170	0.22543	148	0.16455	6.77767e-84
LHX2_MA0700.1	LHX2	MA0700.1	C_PRRX2	1116	0.25199	138	0.23327	111	0.16417	8.40739e-77
STAT1_MA0137.2	STAT1	MA0137.2	C_STAT1	4464	0.30222	721	0.28725	666	0.16407	6.27222e-102
TGIF1_MA0796.1	TGIF1	MA0796.1	C_PKNOX2	2106	0.27757	281	0.25093	240	0.16345	9.86235e-90
BARHL2_MA0635.1	BARHL2	MA0635.1	C_BARHL2	941	0.23605	109	0.22159	89	0.16344	1.44329e-78
Stat5aStat5b_MA0519.1	Stat5a::Stat5b	MA0519.1	C_Stat5b	4599	0.28276	681	0.26282	632	0.16281	3.17086e-111
Hoxd8_MA0910.1	Hoxd8	MA0910.1	C_Hoxd8	3112	0.21396	265	0.20193	265	0.16267	5.99371e-102
ESRRB_MA0141.3	ESRRB	MA0141.3	C_Esrrg	2366	0.29172	348	0.27028	293	0.16266	9.62114e-89
SIX1_MA1118.1	SIX1	MA1118.1	C_SIX2	1953	0.26536	241	0.25166	240	0.16237	3.06346e-89
MNX1_MA0707.1	MNX1	MA0707.1	C_PRRX2	2113	0.21926	200	0.2022	174	0.16226	5.30669e-91
HNF1A_MA0046.1	HNF1A	MA0046.1	C_HNF1A	2828	0.23256	298	0.21309	266	0.16196	2.83095e-98
ESR2_MA0258.1	ESR2	MA0258.1	C_ESR2	3436	0.34375	554	0.30581	463	0.16122	3.91129e-95
USF2_MA0526.1	USF2	MA0526.1	C_TFEB	2744	0.31722	454	0.30163	421	0.16093	3.4751e-93
Nkx3-2_MA0122.3	Nkx3-2	MA0122.3	C_ISL2	2505	0.24625	283	0.22498	242	0.16055	2.33152e-91
ATF4_MA0833.1	ATF4	MA0833.1	C_CEBPG(var.2)	2665	0.40331	524	0.3833	505	0.16051	2.79509e-92
VSX1_MA0725.1	VSX1	MA0725.1	C_EMX1	1213	0.23478	128	0.21151	112	0.16042	8.05914e-78
TBX19_MA0804.1	TBX19	MA0804.1	C_TBX19	1186	0.26312	151	0.24059	129	0.16036	4.30863e-76
PAX6_MA0069.1	PAX6	MA0069.1	C_PAX6	1398	0.26082	180	0.24064	176	0.15976	2.01243e-79
ARGFX_MA1463.1	ARGFX	MA1463.1	C_PRRX2	1311	0.22576	117	0.20837	114	0.15946	5.72779e-78
CEBPGvar.2_MA1636.1	CEBPG(var.2)	MA1636.1	C_CEBPG(var.2)	4705	0.34358	784	0.32881	764	0.15854	3.46145e-102
POU6F2_MA0793.1	POU6F2	MA0793.1	C_POU6F2	1974	0.26428	265	0.24948	237	0.15843	5.66443e-86
TGIF2LX_MA1571.1	TGIF2LX	MA1571.1	C_PKNOX2	1410	0.29013	210	0.26616	162	0.15814	8.72863e-80
EN2_MA0642.1	EN2	MA0642.1	C_GBX2	754	0.2652	97	0.2474	88	0.15783	7.11396e-64
ATF4_MA0833.2	ATF4	MA0833.2	C_CEBPG(var.2)	3925	0.34016	620	0.32456	635	0.15767	2.95668e-100
ESRRA_MA0592.3	ESRRA	MA0592.3	C_Esrrg	2974	0.29413	447	0.27043	392	0.15632	1.39838e-92
Sox1_MA0870.1	Sox1	MA0870.1	C_SOX21	2185	0.24521	252	0.22482	210	0.15622	4.1231e-86
VSX2_MA0726.1	VSX2	MA0726.1	C_EMX1	1212	0.23749	124	0.21566	113	0.15609	2.11339e-79
CDX1_MA0878.2	CDX1	MA0878.2	C_HOXA10	2311	0.2318	242	0.21737	228	0.15603	3.04229e-91
mix-a_MA0621.1	mix-a	MA0621.1	C_EMX1	1122	0.22725	108	0.20511	93	0.15576	4.88225e-76
CDX1_MA0878.1	CDX1	MA0878.1	C_HOXA10	2751	0.22249	269	0.21081	250	0.15564	1.81639e-93
Pou5f1Sox2_MA0142.1	Pou5f1::Sox2	MA0142.1	C_Pou5f1::Sox2	4986	0.23524	489	0.21967	493	0.1547	5.00037e-109
Foxa2_MA0047.1	Foxa2	MA0047.1	C_Foxa2	3368	0.22774	343	0.21569	339	0.15463	4.01214e-100
PAX3_MA0780.1	PAX3	MA0780.1	C_PAX3	903	0.22153	87	0.20163	78	0.15457	1.99066e-70
TFAP4var.2_MA1570.1	TFAP4(var.2)	MA1570.1	C_TFAP4(var.2)	1333	0.28896	196	0.27999	176	0.15452	9.2328e-77
GFI1_MA0038.2	GFI1	MA0038.2	C_Gfi1b	2777	0.28898	400	0.27338	349	0.15419	4.00856e-88
CDX4_MA1473.1	CDX4	MA1473.1	C_HOXA10	2488	0.22564	242	0.21382	232	0.15411	3.08595e-90
HOXA2_MA0900.1	HOXA2	MA0900.1	C_EMX1	966	0.25652	118	0.23699	98	0.15408	1.82474e-67
PKNOX1_MA0782.1	PKNOX1	MA0782.1	C_PKNOX2	2185	0.27815	295	0.25385	251	0.15364	4.95201e-88
RHOXF1_MA0719.1	RHOXF1	MA0719.1	C_RHOXF1	1324	0.23435	126	0.21448	124	0.15359	2.91163e-77
HOXA9_MA0594.2	HOXA9	MA0594.2	C_HOXC10	349	0.2721	50	0.24895	42	0.15348	1.28516e-56
LMX1A_MA0702.1	LMX1A	MA0702.1	C_PRRX2	1237	0.21724	107	0.19762	99	0.1534	1.57562e-75
Nkx3-1_MA0124.2	Nkx3-1	MA0124.2	C_ISL2	1772	0.25167	212	0.23014	183	0.15328	3.23143e-80
RXRAVDR_MA0074.1	RXRA::VDR	MA0074.1	C_RXRA::VDR	1400	0.29334	201	0.26398	171	0.15222	4.46913e-74
NKX6-2_MA0675.1	NKX6-2	MA0675.1	C_PRRX2	2019	0.24073	212	0.22838	196	0.15153	7.02127e-84
Stat4_MA0518.1	Stat4	MA0518.1	C_STAT1	4866	0.29886	769	0.28472	725	0.15144	6.33858e-102
HOXA13_MA0650.1	HOXA13	MA0650.1	C_HOXB13	3149	0.22814	303	0.21815	301	0.14906	7.53504e-95
Stat5a_MA1624.1	Stat5a	MA1624.1	C_Stat5a	3979	0.2753	564	0.2602	532	0.14869	9.95905e-99
DPRX_MA1480.1	DPRX	MA1480.1	C_DPRX	1135	0.25919	137	0.24213	108	0.14863	2.27038e-68
PAX7_MA0680.1	PAX7	MA0680.1	C_PAX3	960	0.22356	92	0.20445	82	0.14845	1.78476e-71
NKX6-1_MA0674.1	NKX6-1	MA0674.1	C_PRRX2	1795	0.24248	188	0.23125	177	0.14834	4.56388e-78
ZNF75D_MA1601.1	ZNF75D	MA1601.1	C_ZNF75D	4673	0.2859	681	0.26367	593	0.14817	3.51515e-99
MEOX1_MA0661.1	MEOX1	MA0661.1	C_EMX1	1307	0.26565	163	0.25152	139	0.14817	7.84983e-74
ESR2_MA0258.2	ESR2	MA0258.2	C_ESR1	3579	0.35247	610	0.31177	534	0.14797	2.02236e-96
Rarb_MA0857.1	Rarb	MA0857.1	C_Rarb	2906	0.28506	418	0.2693	380	0.14796	4.46253e-97
HOXB13_MA0901.1	HOXB13	MA0901.1	C_HOXB13	3063	0.22399	300	0.21213	283	0.14754	9.57386e-92
TFE3_MA0831.2	TFE3	MA0831.2	C_TFEB	1560	0.35676	304	0.3488	281	0.1468	4.44549e-85
Six3_MA0631.1	Six3	MA0631.1	C_Six3	1351	0.23761	145	0.22294	123	0.14651	3.12631e-73
STAT3_MA0144.2	STAT3	MA0144.2	C_STAT1	5446	0.28571	809	0.27321	755	0.14543	4.28305e-105
Pax2_MA0067.1	Pax2	MA0067.1	C_Pax2	888	0.40648	206	0.4001	192	0.14505	1.26848e-63
PAX3var.2_MA1546.1	PAX3(var.2)	MA1546.1	C_PAX3(var.2)	790	0.30934	133	0.28357	118	0.14432	3.11022e-65
Pdx1_MA0132.1	Pdx1	MA0132.1	C_Prrx2	3017	0.24049	338	0.22464	314	0.14355	6.03467e-90
TFEB_MA0692.1	TFEB	MA0692.1	C_TFEB	1663	0.35126	316	0.34855	303	0.14343	4.40481e-83
MIXL1_MA0662.1	MIXL1	MA0662.1	C_PRRX2	1354	0.23098	135	0.21278	118	0.14326	4.97671e-83
MAFF_MA0495.3	MAFF	MA0495.3	C_MAFF	4134	0.28288	557	0.27163	555	0.14267	4.29342e-97
HSF1_MA0486.2	HSF1	MA0486.2	C_HSF1	2222	0.27503	294	0.2615	295	0.14253	1.22623e-81
HOXD11_MA0908.1	HOXD11	MA0908.1	C_HOXC10	1622	0.22817	168	0.2184	166	0.14221	1.48486e-77
USF1_MA0093.2	USF1	MA0093.2	C_TFEB	2367	0.3402	409	0.33002	387	0.1417	1.19004e-83
TGIF2_MA0797.1	TGIF2	MA0797.1	C_PKNOX2	2088	0.27688	281	0.25509	245	0.1417	1.21742e-79
NR4A2RXRA_MA1147.1	NR4A2::RXRA	MA1147.1	C_NR2F1(var.3)	1258	0.28426	181	0.263	153	0.14134	1.45425e-68
Gfi1b_MA0483.1	Gfi1b	MA0483.1	C_Gfi1b	4438	0.2832	623	0.26818	577	0.14121	2.36296e-97
SOX2_MA0143.4	SOX2	MA0143.4	C_SOX13	2524	0.25829	311	0.24704	304	0.14081	1.85765e-86
Stat3_MA0144.1	Stat3	MA0144.1	C_Stat3	4909	0.3165	849	0.29715	780	0.14076	2.16698e-97
GBX1_MA0889.1	GBX1	MA0889.1	C_GBX2	860	0.24964	106	0.24025	98	0.14076	2.56096e-63
Nobox_MA0125.1	Nobox	MA0125.1	C_GBX2	1131	0.24218	128	0.22803	113	0.14055	1.74305e-69
Dmrt1_MA1603.1	Dmrt1	MA1603.1	C_Dmrt1	2452	0.24744	261	0.22463	267	0.14054	2.05032e-88
DMRTA2_MA1478.1	DMRTA2	MA1478.1	C_DMRTC2	1968	0.25426	224	0.2411	225	0.14025	1.16567e-80
SOX8_MA0868.1	SOX8	MA0868.1	C_SOX8	2754	0.25025	308	0.23216	288	0.14015	6.48048e-87
Arid3a_MA0151.1	Arid3a	MA0151.1	C_Arid3a	4092	0.21074	339	0.20085	370	0.13996	8.52661e-92
SOX21_MA0866.1	SOX21	MA0866.1	C_SOX21	2503	0.23875	265	0.22391	245	0.1398	1.51969e-85
LHX9_MA0701.2	LHX9	MA0701.2	C_PRRX2	1186	0.23974	123	0.2213	112	0.1398	1.90415e-70
HSF2_MA0770.1	HSF2	MA0770.1	C_HSF1	2407	0.26848	313	0.2538	326	0.13959	1.47998e-90
PPARG_MA0066.1	PPARG	MA0066.1	C_PPARG	2539	0.3153	410	0.29399	368	0.13945	1.3342e-86
TBXT_MA0009.2	TBXT	MA0009.2	C_TBX19	1139	0.26286	136	0.22936	114	0.13935	1.43674e-68
Dlx1_MA0879.1	Dlx1	MA0879.1	C_EMX1	1244	0.23683	130	0.21802	122	0.13931	5.98318e-70
Arid3b_MA0601.1	Arid3b	MA0601.1	C_Arid3b	2892	0.20123	224	0.18993	213	0.13874	3.18615e-86
NR1D2_MA1532.1	NR1D2	MA1532.1	C_NR1D2	2940	0.31686	410	0.28914	353	0.13864	1.8686e-90
EMX2_MA0886.1	EMX2	MA0886.1	C_EMX1	888	0.2446	103	0.22086	84	0.13715	2.19692e-68
PBX1_MA0070.1	PBX1	MA0070.1	C_PBX1	1756	0.24139	206	0.22887	201	0.13678	6.05646e-78
TEAD4_MA0809.2	TEAD4	MA0809.2	C_TEAD4	3974	0.28179	544	0.25708	520	0.13676	5.15828e-93
MAFK_MA0496.1	MAFK	MA0496.1	C_MAFF	4601	0.30512	728	0.29442	709	0.13663	5.44653e-96
Mecom_MA0029.1	Mecom	MA0029.1	C_Mecom	2648	0.24125	293	0.22412	257	0.13587	5.79809e-87
Foxa2_MA0047.2	Foxa2	MA0047.2	C_FOXA1	4023	0.24077	468	0.22973	428	0.13576	1.38028e-97
GATA1_MA0035.4	GATA1	MA0035.4	C_GATA1	1726	0.24136	198	0.22233	175	0.13561	1.16893e-76
LBX1_MA0618.1	LBX1	MA0618.1	C_PRRX2	1256	0.24038	134	0.22195	119	0.13556	3.89927e-69
SIX2_MA1119.1	SIX2	MA1119.1	C_SIX2	3104	0.27488	426	0.26473	424	0.13547	6.15216e-85
HOXB8_MA1502.1	HOXB8	MA1502.1	C_HOXC8	1059	0.27471	131	0.26159	122	0.1354	1.30871e-71
Atf1_MA0604.1	Atf1	MA0604.1	C_Crem	632	0.44034	153	0.43587	152	0.13462	3.66498e-55
TP63_MA0525.2	TP63	MA0525.2	C_TP63	1180	0.2745	162	0.26158	154	0.13381	6.72123e-72
SREBF1var.2_MA0829.2	SREBF1(var.2)	MA0829.2	C_SREBF2(var.2)	1461	0.2997	233	0.28234	199	0.13369	6.21432e-74
LMX1B_MA0703.2	LMX1B	MA0703.2	C_EMX1	1418	0.22106	124	0.20142	113	0.13336	9.8282e-75
HOXA6_MA1497.1	HOXA6	MA1497.1	C_HOXC8	1257	0.25529	145	0.24464	143	0.13327	2.99089e-72
Rarg_MA0859.1	Rarg	MA0859.1	C_Rarb	2663	0.27351	364	0.26152	316	0.13318	2.53496e-86
HLTF_MA0109.1	HLTF	MA0109.1	C_HLTF	2427	0.21929	231	0.20764	221	0.13299	1.38523e-84
Nr1h3Rxra_MA0494.1	Nr1h3::Rxra	MA0494.1	C_Nr1h3::Rxra	2770	0.29294	431	0.27692	379	0.13276	1.53081e-83
ONECUT3_MA0757.1	ONECUT3	MA0757.1	C_ONECUT1	2508	0.19818	186	0.18891	177	0.13236	2.3089e-81
LIN54_MA0619.1	LIN54	MA0619.1	C_LIN54	2974	0.23964	301	0.22773	336	0.13234	9.01743e-87
ONECUT1_MA0679.2	ONECUT1	MA0679.2	C_ONECUT1	2959	0.20511	233	0.19338	226	0.13229	4.84369e-88
PDX1_MA0132.2	PDX1	MA0132.2	C_EMX1	1170	0.23188	117	0.21429	101	0.13165	4.04507e-69
NKX2-5_MA0063.2	NKX2-5	MA0063.2	C_NKX2-5	2324	0.26589	318	0.25094	275	0.13101	6.23177e-79
PRRX2_MA0075.3	PRRX2	MA0075.3	C_PRRX2	1080	0.24057	112	0.22248	104	0.13065	3.27147e-69
Rarbvar.2_MA0858.1	Rarb(var.2)	MA0858.1	C_Rarb(var.2)	2638	0.28281	381	0.26675	321	0.13039	2.11424e-81
HOXD8_MA0910.2	HOXD8	MA0910.2	C_HOXC8	1171	0.28949	160	0.27896	151	0.12932	3.35177e-65
ESR1_MA0112.3	ESR1	MA0112.3	C_ESR2	1949	0.39257	319	0.34033	285	0.12906	1.67294e-75
NR1D1_MA1531.1	NR1D1	MA1531.1	C_NR1D2	2858	0.32314	429	0.29884	354	0.12885	6.01029e-87
FOXC1_MA0032.1	FOXC1	MA0032.1	C_FOXC1	1927	0.26245	249	0.24884	234	0.12872	2.32459e-79
TEAD4_MA0809.1	TEAD4	MA0809.1	C_TEAD4	3170	0.25619	388	0.23846	378	0.12859	5.62648e-92
MEIS3_MA0775.1	MEIS3	MA0775.1	C_MEIS2	2345	0.29737	348	0.27934	316	0.12854	5.12343e-77
PAX9_MA0781.1	PAX9	MA0781.1	C_PAX9	1115	0.30377	172	0.28814	161	0.12829	1.65512e-66
NKX3-1_MA0124.1	NKX3-1	MA0124.1	C_NKX3-1	1911	0.23099	198	0.21923	185	0.12823	2.85364e-79
GBX2_MA0890.1	GBX2	MA0890.1	C_GBX2	1080	0.24212	121	0.22968	115	0.12817	1.94709e-68
NR2F1var.3_MA1538.1	NR2F1(var.3)	MA1538.1	C_NR2F1(var.3)	1579	0.29197	232	0.27215	202	0.1271	8.1907e-75
NFIL3_MA0025.2	NFIL3	MA0025.2	C_NFIL3	3432	0.30288	480	0.29458	505	0.1266	3.50629e-84
Esrrg_MA0643.1	Esrrg	MA0643.1	C_Esrrg	2250	0.28208	316	0.26904	286	0.12566	1.62781e-81
RUNX1_MA0002.1	RUNX1	MA0002.1	C_RUNX2	2858	0.28678	413	0.2775	420	0.12563	1.87894e-89
E2F7_MA0758.1	E2F7	MA0758.1	C_E2F7	1289	0.26844	177	0.25415	165	0.12527	1.2491e-66
Hoxd9_MA0913.1	Hoxd9	MA0913.1	C_HOXA10	3050	0.21405	268	0.20526	287	0.12516	2.57586e-90
DLX6_MA0882.1	DLX6	MA0882.1	C_Dlx3	1183	0.24092	127	0.22356	111	0.12514	5.09649e-67
MAFG_MA0659.2	MAFG	MA0659.2	C_MAFF	4251	0.30041	632	0.2908	638	0.12504	2.9285e-93
SREBF1_MA0595.1	SREBF1	MA0595.1	C_SREBF1	2737	0.31085	433	0.28782	388	0.12495	2.60594e-81
ESR1_MA0112.2	ESR1	MA0112.2	C_ESR1	3917	0.33879	631	0.30902	544	0.12468	9.87747e-92
Dlx2_MA0885.1	Dlx2	MA0885.1	C_Dlx2	1379	0.21567	124	0.20783	113	0.12435	2.22339e-69
LMX1B_MA0703.1	LMX1B	MA0703.1	C_PRRX2	1626	0.21195	136	0.19937	127	0.12429	3.53599e-77
ONECUT2_MA0756.1	ONECUT2	MA0756.1	C_ONECUT1	1559	0.20524	131	0.19336	115	0.12422	5.09021e-70
ZNF136_MA1588.1	ZNF136	MA1588.1	C_ZNF136	2682	0.23765	307	0.22561	280	0.12415	9.37016e-80
Hmx1_MA0896.1	Hmx1	MA0896.1	C_Hmx1	1683	0.22569	161	0.21804	151	0.12398	2.31002e-74
Sox2_MA0143.1	Sox2	MA0143.1	C_Sox2	4315	0.24161	448	0.2305	462	0.12296	1.7646e-92
Hmx2_MA0897.1	Hmx2	MA0897.1	C_Hmx1	2072	0.2201	202	0.21131	190	0.12288	2.61698e-78
Sox2_MA0143.2	Sox2	MA0143.2	C_Sox2	4324	0.24038	449	0.22974	455	0.12265	2.06454e-91
ZNF282_MA1154.1	ZNF282	MA1154.1	C_ZNF282	2995	0.31161	454	0.30177	414	0.1224	1.26645e-84
Msx3_MA0709.1	Msx3	MA0709.1	C_Dlx3	1317	0.23433	131	0.22288	122	0.12239	5.58777e-70
MSGN1_MA1524.1	MSGN1	MA1524.1	C_MSGN1	1443	0.2742	191	0.25864	162	0.1223	3.68162e-69
Foxq1_MA0040.1	Foxq1	MA0040.1	C_Foxq1	3094	0.22729	298	0.21718	293	0.12197	6.04202e-86
HMBOX1_MA0895.1	HMBOX1	MA0895.1	C_HMBOX1	1024	0.25314	121	0.24949	111	0.12194	1.23691e-62
Mafb_MA0117.2	Mafb	MA0117.2	C_MAFF	2995	0.30335	449	0.29422	467	0.12188	4.84094e-79
Nkx3-2_MA0122.1	Nkx3-2	MA0122.1	C_Nkx3-2	2172	0.26148	294	0.24401	278	0.12188	6.92534e-78
ATF6_MA1466.1	ATF6	MA1466.1	C_CREB3	1357	0.38526	284	0.37181	270	0.12145	5.48535e-70
Dlx4_MA0881.1	Dlx4	MA0881.1	C_Dlx3	1254	0.2435	135	0.23294	126	0.12071	3.51384e-64
HOXA7_MA1498.1	HOXA7	MA1498.1	C_HOXC8	1076	0.28228	140	0.27116	130	0.12041	7.75931e-61
Sox5_MA0087.1	Sox5	MA0087.1	C_SRY	1932	0.22739	183	0.22288	190	0.12032	7.51221e-73
RARA_MA0729.1	RARA	MA0729.1	C_RARA	2631	0.29127	389	0.27969	361	0.11999	5.30452e-80
NR1H2RXRA_MA0115.1	NR1H2::RXRA	MA0115.1	C_NR1H2::RXRA	2340	0.2883	332	0.27827	305	0.11954	5.27597e-78
LHX5_MA1519.1	LHX5	MA1519.1	C_EMX1	998	0.23889	104	0.22097	92	0.11928	2.03442e-66
NKX3-2_MA0122.2	NKX3-2	MA0122.2	C_ISL2	1757	0.24372	201	0.23039	181	0.11921	9.01397e-76
RARBvar.3_MA1552.1	RARB(var.3)	MA1552.1	C_RXRG(var.2)	1285	0.2883	177	0.27333	167	0.11859	2.51564e-63
RXRGvar.2_MA1556.1	RXRG(var.2)	MA1556.1	C_RXRG(var.2)	1658	0.3074	255	0.28618	236	0.11849	9.65857e-69
SOX13_MA1120.1	SOX13	MA1120.1	C_SOX13	2420	0.26858	314	0.26212	307	0.11824	6.3176e-81
E2F8_MA0865.1	E2F8	MA0865.1	C_E2F8	1566	0.2808	230	0.26337	216	0.11755	3.51947e-69
TCF21var.2_MA1568.1	TCF21(var.2)	MA1568.1	C_TCF21(var.2)	1164	0.24518	131	0.23804	112	0.11745	3.96857e-66
HSF4_MA0771.1	HSF4	MA0771.1	C_HSF1	2082	0.28292	291	0.27017	306	0.11719	3.02268e-70
SOX14_MA1562.1	SOX14	MA1562.1	C_SOX14	1250	0.25462	144	0.24196	144	0.11709	6.56638e-61
E2F2_MA0864.1	E2F2	MA0864.1	C_E2F2	594	0.2526	74	0.24428	76	0.11707	3.16783e-56
ESRRA_MA0592.1	ESRRA	MA0592.1	C_Esrrg	3356	0.30381	528	0.28475	457	0.11693	5.88558e-88
TEAD1_MA0090.3	TEAD1	MA0090.3	C_TEAD4	3603	0.27806	493	0.25466	456	0.11671	1.06816e-81
Esrrb_MA0141.1	Esrrb	MA0141.1	C_Esrrg	3097	0.28852	445	0.27334	405	0.11638	1.78624e-83
Dux_MA0611.1	Dux	MA0611.1	C_Dux	2009	0.23974	233	0.23636	232	0.11573	1.26749e-76
ZBTB32_MA1580.1	ZBTB32	MA1580.1	C_ZBTB32	2536	0.26848	329	0.25402	304	0.11571	7.52658e-75
Esrrb_MA0141.2	Esrrb	MA0141.2	C_Esrrg	3125	0.28729	446	0.27344	410	0.11552	1.19415e-86
HOXD13_MA0909.2	HOXD13	MA0909.2	C_HOXD13	1747	0.22797	164	0.21273	159	0.11486	2.26922e-68
FOXC1_MA0032.2	FOXC1	MA0032.2	C_FOXC2	4494	0.22122	443	0.21438	413	0.11454	2.58043e-90
ZNF382_MA1594.1	ZNF382	MA1594.1	C_ZNF382	2727	0.31431	400	0.29295	365	0.11416	2.14517e-74
EMX1_MA0612.2	EMX1	MA0612.2	C_EMX1	757	0.24562	84	0.22653	72	0.11348	7.41231e-53
RARGvar.3_MA1553.1	RARG(var.3)	MA1553.1	C_RXRG(var.2)	1251	0.27593	160	0.268	154	0.1134	6.40106e-69
Ptf1a_MA1618.1	Ptf1a	MA1618.1	C_Ptf1a	3278	0.27071	451	0.25394	400	0.11336	1.12811e-86
XBP1_MA0844.1	XBP1	MA0844.1	C_XBP1	1018	0.39962	214	0.38033	206	0.11307	2.61618e-62
TWIST1_MA1123.2	TWIST1	MA1123.2	C_Ptf1a	3455	0.25596	416	0.24293	386	0.11304	7.84201e-85
NEUROG2_MA0669.1	NEUROG2	MA0669.1	C_NEUROG2	1455	0.26322	170	0.24665	145	0.11278	6.90369e-65
BSX_MA0876.1	BSX	MA0876.1	C_Dlx3	1096	0.23966	111	0.22723	106	0.11225	3.38897e-60
SRF_MA0083.1	SRF	MA0083.1	C_SRF	1177	0.24162	126	0.23315	140	0.11109	1.14055e-65
MAF_MA1520.1	MAF	MA1520.1	C_MAFF	2151	0.33155	384	0.32845	386	0.11101	1.22321e-72
RUNX3_MA0684.2	RUNX3	MA0684.2	C_RUNX3	3420	0.30087	527	0.29224	526	0.11063	5.28214e-80
OLIG3_MA0827.1	OLIG3	MA0827.1	C_Atoh1	1156	0.23035	108	0.21848	104	0.10979	6.32087e-60
NRL_MA0842.2	NRL	MA0842.2	C_MAFF	2535	0.29895	376	0.29371	389	0.10925	1.34007e-78
Mafb_MA0117.1	Mafb	MA0117.1	C_Mafb	2090	0.38619	518	0.38298	452	0.10903	8.716e-73
ONECUT1_MA0679.1	ONECUT1	MA0679.1	C_ONECUT1	1372	0.20014	105	0.19151	101	0.10864	3.66089e-61
Hmx3_MA0898.1	Hmx3	MA0898.1	C_Hmx1	2166	0.22019	207	0.21464	199	0.10834	1.1738e-70
NR1I3_MA1534.1	NR1I3	MA1534.1	C_NR1I3	1939	0.26183	246	0.25574	244	0.10818	6.28834e-73
Neurog1_MA0623.1	Neurog1	MA0623.1	C_Atoh1	1195	0.23113	118	0.22204	107	0.10815	1.59397e-57
NFATC1_MA0624.1	NFATC1	MA0624.1	C_NFAT5	3721	0.26537	463	0.25559	457	0.10763	1.73941e-79
MYB_MA0100.3	MYB	MA0100.3	C_MYB	2126	0.28012	307	0.26621	281	0.10763	2.27802e-70
RARAvar.2_MA0730.1	RARA(var.2)	MA0730.1	C_Rarb(var.2)	2812	0.2998	406	0.28848	358	0.10722	7.30719e-81
FOXD2_MA0847.2	FOXD2	MA0847.2	C_FOXD2	3919	0.22558	392	0.21929	369	0.10721	5.97233e-85
Arid5a_MA0602.1	Arid5a	MA0602.1	C_Arid5a	2544	0.2024	204	0.19708	217	0.10692	5.1205e-80
TWIST1_MA1123.1	TWIST1	MA1123.1	C_Ptf1a	3482	0.25455	415	0.24208	385	0.10588	2.25481e-78
Sox11_MA0869.1	Sox11	MA0869.1	C_Sox11	3046	0.25211	342	0.243	337	0.10557	3.56802e-76
HAND2_MA1638.1	HAND2	MA1638.1	C_Ptf1a	3275	0.27195	444	0.26027	424	0.10555	4.5117e-76
RXRBvar.2_MA1555.1	RXRB(var.2)	MA1555.1	C_RXRG(var.2)	1355	0.29841	203	0.28413	191	0.10526	7.70393e-66
SRY_MA0084.1	SRY	MA0084.1	C_SRY	3031	0.22711	283	0.22174	300	0.10503	1.19187e-74
EOMES_MA0800.1	EOMES	MA0800.1	C_TBX18	2435	0.25302	256	0.24069	243	0.10466	6.74237e-74
Rxra_MA0512.1	Rxra	MA0512.1	C_Rxra	5023	0.29948	785	0.28511	707	0.10444	2.63127e-86
TCF7_MA0769.2	TCF7	MA0769.2	C_TCF7L2	2480	0.22987	272	0.22443	252	0.10394	5.50184e-74
Dlx3_MA0880.1	Dlx3	MA0880.1	C_Dlx3	1304	0.24021	139	0.23415	131	0.10367	9.36167e-61
MSX1_MA0666.1	MSX1	MA0666.1	C_Dlx3	1100	0.24667	116	0.2416	115	0.10318	6.06062e-54
Rargvar.2_MA0860.1	Rarg(var.2)	MA0860.1	C_Rarg(var.2)	3051	0.28919	450	0.27465	398	0.10314	4.22368e-76
Nr2f6var.2_MA0728.1	Nr2f6(var.2)	MA0728.1	C_Rarb	2835	0.27973	396	0.26965	357	0.10314	1.20683e-74
HOXA1_MA1495.1	HOXA1	MA1495.1	C_EMX1	692	0.23864	71	0.22246	68	0.10292	1.54896e-44
EN1_MA0027.2	EN1	MA0027.2	C_PRRX2	900	0.24028	90	0.2284	91	0.10271	6.84573e-47
Stat6_MA0520.1	Stat6	MA0520.1	C_Stat6	3914	0.27075	526	0.26203	530	0.10253	1.26501e-83
NEUROG1_MA0623.2	NEUROG1	MA0623.2	C_Atoh1	1045	0.26414	123	0.25004	108	0.10204	2.22863e-57
BARX1_MA0875.1	BARX1	MA0875.1	C_BARX1	1145	0.23927	130	0.23533	120	0.10099	6.17431e-55
NEUROD2_MA0668.1	NEUROD2	MA0668.1	C_Atoh1	797	0.23784	72	0.22314	67	0.10083	1.36116e-38
FOXB1_MA0845.1	FOXB1	MA0845.1	C_FOXC2	4513	0.21764	427	0.20817	384	0.10056	6.53042e-86
CDX2_MA0465.2	CDX2	MA0465.2	C_HOXA10	3530	0.2169	352	0.21311	345	0.10047	9.02451e-77
OLIG2_MA0678.1	OLIG2	MA0678.1	C_Atoh1	1001	0.22623	86	0.21654	85	0.10021	1.75378e-61
MEIS2_MA0774.1	MEIS2	MA0774.1	C_MEIS2	2497	0.29256	380	0.28327	359	0.10004	1.17689e-73
MAFA_MA1521.1	MAFA	MA1521.1	C_MAFF	2161	0.34712	420	0.34243	416	0.0998	2.61987e-66
BHLHE23_MA0817.1	BHLHE23	MA0817.1	C_Atoh1	1109	0.23174	102	0.21877	88	0.09961	4.13398e-56
HOXB13_MA0901.2	HOXB13	MA0901.2	C_HOXB13	4922	0.20192	387	0.19724	420	0.09959	2.29423e-84
Crx_MA0467.1	Crx	MA0467.1	C_Crx	2583	0.2222	239	0.21128	217	0.09953	4.7734e-73
SMAD3_MA0795.1	SMAD3	MA0795.1	C_SMAD3	820	0.35271	115	0.31682	115	0.0991	9.60949e-48
FOXA1_MA0148.3	FOXA1	MA0148.3	C_FOXA1	4408	0.2328	471	0.22455	441	0.099	3.30732e-83
NEUROG2var.2_MA1642.1	NEUROG2(var.2)	MA1642.1	C_NEUROD1	3503	0.26757	472	0.25505	430	0.09883	2.50326e-79
FOXF2_MA0030.1	FOXF2	MA0030.1	C_FOXP1	2570	0.22339	247	0.21487	244	0.09874	3.07613e-69
Twist2_MA0633.1	Twist2	MA0633.1	C_Twist2	2598	0.23531	253	0.2171	210	0.09867	5.65304e-71
SOX9_MA0077.1	SOX9	MA0077.1	C_SOX15	1726	0.23659	189	0.22999	180	0.09796	5.2519e-66
HSF1_MA0486.1	HSF1	MA0486.1	C_HSF1	3468	0.28616	500	0.2808	527	0.09779	6.23502e-70
SMAD5_MA1557.1	SMAD5	MA1557.1	C_SMAD3	589	0.27089	82	0.25931	76	0.09767	2.19428e-37
FOXP3_MA0850.1	FOXP3	MA0850.1	C_FOXP1	3440	0.23503	373	0.2235	346	0.09763	5.3641e-79
NFATC3_MA0625.1	NFATC3	MA0625.1	C_NFAT5	3842	0.2604	477	0.25173	465	0.09714	2.5916e-77
Foxj2_MA0614.1	Foxj2	MA0614.1	C_FOXP1	2969	0.24139	337	0.23206	312	0.09697	1.73125e-78
HOXA5_MA0158.1	HOXA5	MA0158.1	C_HOXA5	1861	0.23949	205	0.23274	218	0.09686	1.25303e-61
NR2F6var.3_MA1539.1	NR2F6(var.3)	MA1539.1	C_NR2F1(var.3)	1411	0.28233	201	0.27076	184	0.09684	2.19513e-64
FOXC2_MA0846.1	FOXC2	MA0846.1	C_FOXC2	5156	0.21911	493	0.21526	488	0.09658	2.20783e-85
NFAT5_MA0606.1	NFAT5	MA0606.1	C_NFAT5	5225	0.24417	600	0.23951	616	0.09657	2.70384e-85
TEAD2_MA1121.1	TEAD2	MA1121.1	C_TEAD4	3301	0.27693	470	0.25783	433	0.0964	2.19399e-78
TCF7L1_MA1421.1	TCF7L1	MA1421.1	C_LEF1	3407	0.23314	384	0.22595	351	0.09626	1.47419e-74
HOXB2_MA0902.2	HOXB2	MA0902.2	C_HOXC8	786	0.25215	89	0.24884	92	0.09623	5.48077e-49
NR6A1_MA1541.1	NR6A1	MA1541.1	C_NR6A1	2615	0.27756	345	0.26616	321	0.09606	1.48085e-71
Rhox11_MA0629.1	Rhox11	MA0629.1	C_Rhox11	1673	0.26374	234	0.25142	217	0.09579	5.42227e-64
Myb_MA0100.1	Myb	MA0100.1	C_MYB	852	0.31158	140	0.2834	124	0.09575	7.30786e-49
ZBED1_MA0749.1	ZBED1	MA0749.1	C_ZBED1	193	0.28212	24	0.2705	30	0.09566	2.81133e-23
MSX2_MA0708.1	MSX2	MA0708.1	C_Dlx3	1064	0.23357	104	0.22811	99	0.09535	6.1412e-55
FOXA1_MA0148.1	FOXA1	MA0148.1	C_FOXA1	4957	0.24118	578	0.23632	546	0.0941	6.12175e-82
ATOH7_MA1468.1	ATOH7	MA1468.1	C_Atoh1	1642	0.26047	194	0.25129	188	0.09295	6.26617e-59
BCL6B_MA0731.1	BCL6B	MA0731.1	C_BCL6B	2420	0.27324	323	0.27147	345	0.0925	5.75219e-69
SRF_MA0083.3	SRF	MA0083.3	C_SRF	1181	0.23761	122	0.22748	117	0.09203	3.08483e-57
DLX5_MA1476.1	DLX5	MA1476.1	C_HOXC8	952	0.24082	100	0.23921	100	0.09197	1.3113e-50
Sox2_MA0143.3	Sox2	MA0143.3	C_Sox2	2662	0.27231	349	0.25507	316	0.09189	1.45205e-72
Meis1_MA0498.1	Meis1	MA0498.1	C_Meis1	3877	0.32803	645	0.31557	597	0.09131	6.55722e-81
FOXA1_MA0148.2	FOXA1	MA0148.2	C_FOXA1	4983	0.24121	581	0.23633	547	0.09005	2.40532e-84
ESR1_MA0112.1	ESR1	MA0112.1	C_ESR1	3050	0.31824	474	0.28958	429	0.08948	6.31456e-79
PAX1_MA0779.1	PAX1	MA0779.1	C_PAX9	998	0.28522	142	0.26966	137	0.08948	7.09534e-55
FOXA1_MA0148.4	FOXA1	MA0148.4	C_FOXP1	3621	0.22895	376	0.2206	353	0.08947	1.75097e-70
FOXL1_MA0033.2	FOXL1	MA0033.2	C_FOXP1	2567	0.23979	287	0.23092	268	0.0893	2.08526e-70
FOXD2_MA0847.1	FOXD2	MA0847.1	C_FOXP1	2567	0.23979	287	0.23092	268	0.0893	2.08526e-70
FOXO4_MA0848.1	FOXO4	MA0848.1	C_FOXP1	2567	0.23979	287	0.23092	268	0.0893	2.08526e-70
FOXO6_MA0849.1	FOXO6	MA0849.1	C_FOXP1	2567	0.23979	287	0.23092	268	0.0893	2.08526e-70
Nr5a2_MA0505.1	Nr5a2	MA0505.1	C_Nr5a2	3852	0.26607	479	0.25238	417	0.08912	6.37966e-77
HNF4Avar.2_MA1494.1	HNF4A(var.2)	MA1494.1	C_HNF4A(var.2)	1971	0.28034	297	0.26947	265	0.08858	2.57627e-63
PAX5_MA0014.3	PAX5	MA0014.3	C_PAX5	1234	0.33474	210	0.31393	183	0.0884	4.66773e-56
IRF6_MA1509.1	IRF6	MA1509.1	C_IRF6	1029	0.3708	212	0.36842	220	0.0883	6.0768e-49
EBF1_MA0154.3	EBF1	MA0154.3	C_EBF1	2531	0.30246	390	0.28567	352	0.088	1.98748e-65
HNF4A_MA0114.4	HNF4A	MA0114.4	C_HNF4A	3062	0.26034	393	0.24854	382	0.08773	4.53984e-70
FOXI1_MA0042.2	FOXI1	MA0042.2	C_FOXP1	1974	0.23882	226	0.22838	208	0.08584	2.16661e-61
HOXC8_MA1505.1	HOXC8	MA1505.1	C_HOXC8	720	0.24013	76	0.23742	81	0.08558	1.28343e-42
NFATC4_MA1525.1	NFATC4	MA1525.1	C_NFAT5	3131	0.26633	397	0.26472	398	0.08511	1.71152e-69
NKX2-2_MA1645.1	NKX2-2	MA1645.1	C_NKX2-2	4586	0.31453	824	0.29291	795	0.08479	1.41046e-72
FOXD1_MA0031.1	FOXD1	MA0031.1	C_FOXP1	2156	0.234	236	0.22755	223	0.08459	3.54662e-65
OLIG1_MA0826.1	OLIG1	MA0826.1	C_Atoh1	1014	0.23744	100	0.22675	97	0.08441	3.69208e-46
CEBPA_MA0102.4	CEBPA	MA0102.4	C_CEBPA	4337	0.33227	672	0.3272	758	0.08411	8.42263e-76
VDR_MA0693.2	VDR	MA0693.2	C_VDR	2062	0.27065	262	0.26227	259	0.08386	1.34206e-58
HLF_MA0043.1	HLF	MA0043.1	C_NFIL3	1749	0.33534	278	0.33538	286	0.08367	1.737e-56
RARARXRA_MA0159.1	RARA::RXRA	MA0159.1	C_RARA::RXRA	2990	0.30289	455	0.28873	407	0.08364	2.8497e-71
NRL_MA0842.1	NRL	MA0842.1	C_MAFF	2939	0.28592	413	0.28436	430	0.08357	1.05985e-72
HNF4G_MA0484.2	HNF4G	MA0484.2	C_HNF4A	3072	0.26167	393	0.24992	382	0.08295	7.25395e-68
Gata1_MA0035.1	Gata1	MA0035.1	C_Gata1	7502	0.26395	928	0.25109	882	0.08292	2.37842e-86
ZNF143_MA0088.2	ZNF143	MA0088.2	C_ZNF143	3351	0.24963	397	0.23966	344	0.08234	1.45639e-69
GATA5_MA0766.2	GATA5	MA0766.2	C_GATA2	1296	0.2472	155	0.23328	126	0.08234	1.29804e-49
Atoh1_MA0461.2	Atoh1	MA0461.2	C_Atoh1	1379	0.23582	133	0.22924	127	0.08232	8.24126e-53
MAFG_MA0659.1	MAFG	MA0659.1	C_MAFF	2135	0.31588	368	0.32827	373	0.08153	1.09952e-62
HLF_MA0043.3	HLF	MA0043.3	C_NFIL3	3022	0.35914	476	0.35491	504	0.08139	3.82574e-70
ZNF274_MA1592.1	ZNF274	MA1592.1	C_ZNF274	2668	0.26083	335	0.25056	322	0.08076	2.06068e-65
CREB3L1_MA0839.1	CREB3L1	MA0839.1	C_CREB3	1387	0.33722	270	0.33097	255	0.08075	7.13136e-54
FOXO3_MA0157.2	FOXO3	MA0157.2	C_FOXP1	2532	0.23229	271	0.22708	274	0.08072	4.29056e-56
SOX4_MA0867.1	SOX4	MA0867.1	C_Sox11	2889	0.24751	338	0.24441	327	0.08058	4.37828e-67
CEBPB_MA0466.1	CEBPB	MA0466.1	C_CEBPA	4723	0.32774	769	0.3314	859	0.08056	1.22195e-75
RUNX2_MA0511.2	RUNX2	MA0511.2	C_RUNX2	2120	0.33582	391	0.34069	403	0.0804	7.97116e-57
RUNX3_MA0684.1	RUNX3	MA0684.1	C_RUNX2	2767	0.3155	476	0.31702	481	0.08026	2.04454e-66
ZBTB26_MA1579.1	ZBTB26	MA1579.1	C_ZBTB26	4131	0.27719	603	0.27122	588	0.08023	6.49254e-74
SOX10_MA0442.1	SOX10	MA0442.1	C_SOX10	6460	0.2588	800	0.24735	767	0.07996	3.87365e-84
Foxf1_MA1606.1	Foxf1	MA1606.1	C_FOXP1	3307	0.23021	339	0.22516	328	0.07991	7.92546e-69
ZNF652_MA1657.1	ZNF652	MA1657.1	C_ZNF652	2415	0.32232	279	0.30673	302	0.07983	5.00196e-59
ZBTB18_MA0698.1	ZBTB18	MA0698.1	C_ZBTB18	3763	0.26057	468	0.25471	458	0.07977	1.03502e-74
Nr2f6_MA0677.1	Nr2f6	MA0677.1	C_Nr2f6	2885	0.30706	432	0.29939	415	0.07912	2.90672e-62
FOXO3_MA0157.1	FOXO3	MA0157.1	C_FOXO3	3134	0.24657	390	0.24042	362	0.0785	5.94743e-61
THRBvar.3_MA1576.1	THRB(var.3)	MA1576.1	C_THRB(var.3)	2956	0.29711	439	0.28805	396	0.07841	1.39093e-63
OSR1_MA1542.1	OSR1	MA1542.1	C_OSR1	1392	0.27071	187	0.26701	179	0.07785	1.96152e-54
NEUROD1_MA1109.1	NEUROD1	MA1109.1	C_NEUROD1	3670	0.27302	494	0.26288	471	0.07766	1.0769e-71
SMAD2SMAD3SMAD4_MA0513.1	SMAD2::SMAD3::SMAD4	MA0513.1	C_SMAD2::SMAD3::SMAD4	4567	0.35115	707	0.33385	654	0.07764	6.02946e-72
Pax4_MA0068.1	Pax4	MA0068.1	C_Pax4	5977	0.239	653	0.23648	632	0.07725	4.37105e-83
Ddit3Cebpa_MA0019.1	Ddit3::Cebpa	MA0019.1	C_Ddit3::Cebpa	1705	0.29268	267	0.29212	285	0.07689	5.76645e-50
FOXG1_MA0613.1	FOXG1	MA0613.1	C_FOXP1	2747	0.23326	294	0.22857	289	0.07608	3.85418e-61
Foxd3_MA0041.1	Foxd3	MA0041.1	C_Foxd3	6292	0.2078	507	0.20923	599	0.07599	4.41908e-78
NFATC2_MA0152.1	NFATC2	MA0152.1	C_NFATC2	5392	0.24321	642	0.23932	650	0.07594	7.95462e-75
HOXB6_MA1500.1	HOXB6	MA1500.1	C_HOXC8	1230	0.25087	138	0.25174	143	0.07578	2.33406e-46
Foxj3_MA0851.1	Foxj3	MA0851.1	C_FOXP1	4371	0.21332	404	0.21004	402	0.07577	5.06416e-76
FOXN3_MA1489.1	FOXN3	MA1489.1	C_FOXN3	3401	0.23024	335	0.22819	373	0.07566	2.49909e-69
THAP11_MA1573.1	THAP11	MA1573.1	C_THAP11	3062	0.27378	400	0.27151	420	0.07563	4.7333e-69
FOXK2_MA1103.1	FOXK2	MA1103.1	C_FOXP1	3236	0.22507	330	0.21794	302	0.07563	8.18161e-63
BHLHE22_MA0818.1	BHLHE22	MA0818.1	C_Atoh1	891	0.22765	79	0.21228	65	0.07548	1.05116e-38
RUNX1_MA0002.2	RUNX1	MA0002.2	C_RUNX2	5768	0.30614	953	0.30044	921	0.0754	1.31276e-78
MXI1_MA1108.2	MXI1	MA1108.2	C_Twist2	4364	0.24782	480	0.23341	388	0.0754	5.03109e-73
TP53_MA0106.1	TP53	MA0106.1	C_TP53	2536	0.26176	298	0.25029	280	0.07448	1.46189e-62
CREB3_MA0638.1	CREB3	MA0638.1	C_CREB3	972	0.39717	220	0.39953	208	0.07399	5.43204e-43
znf143_MA0088.1	znf143	MA0088.1	C_znf143	4722	0.26571	609	0.26229	573	0.07292	2.47407e-75
Foxl2_MA1607.1	Foxl2	MA1607.1	C_FOXP1	4838	0.22492	486	0.2231	481	0.07248	6.45575e-76
Nkx2-5var.2_MA0503.1	Nkx2-5(var.2)	MA0503.1	C_Nkx2-5(var.2)	3233	0.29511	503	0.28051	470	0.07233	1.08106e-64
MYF6_MA0667.1	MYF6	MA0667.1	C_MYF6	1657	0.28157	250	0.27757	219	0.07187	2.14691e-51
SOX10_MA0442.2	SOX10	MA0442.2	C_SOX10	3803	0.25611	450	0.24705	443	0.07145	5.71709e-64
TAL1TCF3_MA0091.1	TAL1::TCF3	MA0091.1	C_TAL1::TCF3	2198	0.26761	288	0.26005	263	0.07119	3.81779e-56
FOXP2_MA0593.1	FOXP2	MA0593.1	C_FOXP1	4797	0.23864	542	0.23798	549	0.07108	3.92912e-74
ZKSCAN1_MA1585.1	ZKSCAN1	MA1585.1	C_ZKSCAN1	1505	0.25409	174	0.23871	153	0.07081	1.44265e-47
ZNF740_MA0753.1	ZNF740	MA0753.1	C_ZNF740	3934	0.26454	420	0.24584	355	0.07053	3.83429e-66
FOXK1_MA0852.2	FOXK1	MA0852.2	C_FOXP1	3232	0.24505	385	0.24106	384	0.07049	1.11452e-62
TBX15_MA0803.1	TBX15	MA0803.1	C_TBX4	2332	0.26494	277	0.24786	247	0.07012	1.28289e-57
Foxk1_MA0852.1	Foxk1	MA0852.1	C_FOXP1	5013	0.20783	437	0.20692	450	0.06971	3.56715e-75
CEBPA_MA0102.3	CEBPA	MA0102.3	C_CEBPA	4655	0.32958	748	0.33494	849	0.06964	1.13681e-70
TFE3_MA0831.1	TFE3	MA0831.1	C_ARNT2	1124	0.3498	212	0.36997	207	0.06919	9.07924e-41
Mitf_MA0620.1	Mitf	MA0620.1	C_TFEB	1120	0.36911	221	0.38041	214	0.06901	9.06144e-41
En1_MA0027.1	En1	MA0027.1	C_En1	1799	0.25435	203	0.25132	219	0.06896	2.82019e-47
SOX4_MA0867.2	SOX4	MA0867.2	C_Sox6	3816	0.25103	455	0.24179	433	0.06848	4.3157e-66
Vdr_MA0693.1	Vdr	MA0693.1	C_Vdr	1874	0.26817	234	0.25584	221	0.06832	7.88773e-48
Hand1Tcf3_MA0092.1	Hand1::Tcf3	MA0092.1	C_Hand1::Tcf3	2559	0.263	342	0.25842	342	0.06824	9.55164e-59
Bcl6_MA0463.1	Bcl6	MA0463.1	C_Bcl6	4488	0.27324	596	0.27243	627	0.06751	1.67301e-65
NR3C1_MA0113.2	NR3C1	MA0113.2	C_NR3C1	3530	0.28944	475	0.27658	462	0.06717	4.01155e-63
FOXH1_MA0479.1	FOXH1	MA0479.1	C_FOXH1	3271	0.23658	365	0.22878	357	0.06678	1.32457e-59
Crem_MA0609.1	Crem	MA0609.1	C_Crem	552	0.4119	122	0.4351	134	0.06673	2.70576e-30
ZNF354C_MA0130.1	ZNF354C	MA0130.1	C_ZNF354C	5239	0.23088	537	0.21785	469	0.06671	1.56111e-66
TFAP4_MA0691.1	TFAP4	MA0691.1	C_MYF5	2515	0.31052	409	0.30729	366	0.06671	2.09077e-52
RARARXRG_MA1149.1	RARA::RXRG	MA1149.1	C_RARA::RXRG	2952	0.30748	442	0.30188	389	0.06643	6.16867e-60
EBF1_MA0154.1	EBF1	MA0154.1	C_EBF1	4395	0.29801	641	0.28498	598	0.06634	8.96136e-72
TBX4_MA0806.1	TBX4	MA0806.1	C_TBX4	2480	0.26428	295	0.24937	264	0.0656	2.49979e-56
ZFP42_MA1651.1	ZFP42	MA1651.1	C_ZFP42	2383	0.26234	304	0.26308	322	0.06556	4.25553e-55
USF2_MA0526.2	USF2	MA0526.2	C_ARNT2	1557	0.35351	307	0.36336	295	0.06495	4.51793e-53
Prdm15_MA1616.1	Prdm15	MA1616.1	C_Prdm15	3339	0.26809	471	0.26432	464	0.06449	1.3542e-62
GLIS3_MA0737.1	GLIS3	MA0737.1	C_GLIS3	1901	0.24932	191	0.2397	175	0.06438	3.15125e-48
FOXA3_MA1683.1	FOXA3	MA1683.1	C_FOXP1	3358	0.22438	343	0.21864	318	0.0643	2.53376e-62
FOXP1_MA0481.3	FOXP1	MA0481.3	C_FOXP1	3512	0.21979	346	0.21597	316	0.06346	1.70175e-63
SOX8_MA0868.2	SOX8	MA0868.2	C_SOX15	2442	0.23836	245	0.23445	254	0.06313	8.3994e-50
CEBPD_MA0836.2	CEBPD	MA0836.2	C_CEBPA	3857	0.30818	616	0.31495	690	0.06308	3.02836e-62
BCL6_MA0463.2	BCL6	MA0463.2	C_Bcl6	2133	0.27442	283	0.2748	292	0.06254	1.09491e-47
MEF2B_MA0660.1	MEF2B	MA0660.1	C_MEF2A	3039	0.24124	341	0.24518	358	0.06252	1.67345e-53
MEF2A_MA0052.2	MEF2A	MA0052.2	C_MEF2A	4674	0.23709	487	0.24307	559	0.06225	7.15775e-70
MAX_MA0058.2	MAX	MA0058.2	C_Myc	3473	0.26228	431	0.25222	368	0.06172	3.55058e-62
TBX21_MA0690.1	TBX21	MA0690.1	C_TBX18	2614	0.24773	265	0.23817	255	0.06136	8.4088e-55
MGA_MA0801.1	MGA	MA0801.1	C_TBX4	3354	0.26986	435	0.25481	372	0.06134	3.01312e-60
PRDM4_MA1647.1	PRDM4	MA1647.1	C_PRDM4	4648	0.32566	770	0.32505	790	0.06111	3.09443e-63
TP53_MA0106.3	TP53	MA0106.3	C_TP63	1555	0.22879	150	0.21592	127	0.06108	3.36771e-41
MEF2D_MA0773.1	MEF2D	MA0773.1	C_MEF2A	3590	0.23786	392	0.24142	412	0.0608	2.88532e-62
NR3C2_MA0727.1	NR3C2	MA0727.1	C_AR	1160	0.28166	165	0.2685	174	0.06055	1.33339e-35
Sox6_MA0515.1	Sox6	MA0515.1	C_Sox6	4024	0.24524	448	0.24039	444	0.06046	2.59734e-58
THRB_MA1574.1	THRB	MA1574.1	C_Nr2f6	2815	0.2929	399	0.29009	376	0.06044	8.75805e-53
GATA6_MA1104.2	GATA6	MA1104.2	C_GATA2	2470	0.22112	249	0.21801	232	0.06035	2.64773e-47
SOX15_MA1152.1	SOX15	MA1152.1	C_SOX15	4109	0.21744	382	0.21592	389	0.06016	3.0151e-63
MZF1_MA0056.1	MZF1	MA0056.1	C_MZF1	16204	0.28094	2282	0.27537	2066	0.0599	1.56784e-90
ZNF135_MA1587.1	ZNF135	MA1587.1	C_ZNF135	5755	0.24976	640	0.24397	587	0.05927	1.25473e-69
GRHL2_MA1105.2	GRHL2	MA1105.2	C_GRHL2	2287	0.26086	299	0.26152	315	0.05924	4.05646e-46
GRHL2_MA1105.1	GRHL2	MA1105.1	C_GRHL2	2030	0.26091	255	0.25533	287	0.05908	1.09058e-45
GATA6_MA1104.1	GATA6	MA1104.1	C_GATA2	2564	0.234	279	0.23033	271	0.05835	6.02427e-50
RFX3_MA0798.2	RFX3	MA0798.2	C_RFX1	2469	0.28816	356	0.29407	373	0.05815	6.54761e-46
GRHL1_MA0647.1	GRHL1	MA0647.1	C_GRHL2	853	0.24934	111	0.24686	120	0.05806	1.72148e-33
NFYB_MA0502.2	NFYB	MA0502.2	C_NFYB	2198	0.30128	349	0.30758	342	0.05798	2.4461e-48
MYBL1_MA0776.1	MYBL1	MA0776.1	C_MYBL1	332	0.29016	39	0.29858	45	0.05753	3.26704e-13
CEBPA_MA0102.2	CEBPA	MA0102.2	C_CEBPA	2785	0.31758	439	0.32575	518	0.05734	1.82198e-50
SRF_MA0083.2	SRF	MA0083.2	C_SRF	2867	0.25225	364	0.26086	385	0.05719	9.47988e-53
GATA2_MA0036.2	GATA2	MA0036.2	C_GATA2	2121	0.25447	258	0.24594	229	0.05709	3.75178e-52
PRDM1_MA0508.2	PRDM1	MA0508.2	C_PRDM1	4148	0.27561	551	0.27036	573	0.05705	8.09837e-61
MEF2A_MA0052.3	MEF2A	MA0052.3	C_MEF2A	3855	0.23744	420	0.24423	446	0.05684	2.58514e-59
YY1_MA0095.2	YY1	MA0095.2	C_YY1	2642	0.24508	309	0.2472	317	0.0565	1.51606e-51
INSM1_MA0155.1	INSM1	MA0155.1	C_INSM1	4687	0.29325	639	0.27828	574	0.05607	1.21178e-59
GATA1TAL1_MA0140.2	GATA1::TAL1	MA0140.2	C_GATA1::TAL1	1887	0.25311	228	0.2532	210	0.056	1.19971e-43
NFIA_MA0670.1	NFIA	MA0670.1	C_NFIA	2242	0.23879	248	0.23486	266	0.05568	1.28307e-46
EBF1_MA0154.2	EBF1	MA0154.2	C_EBF1	5667	0.28787	788	0.28044	750	0.05564	9.5294e-66
PPARD_MA1550.1	PPARD	MA1550.1	C_Nr2f6	2704	0.29518	394	0.29572	387	0.05542	1.12907e-48
MEF2A_MA0052.1	MEF2A	MA0052.1	C_MEF2A	3349	0.24083	376	0.24521	400	0.05541	7.04821e-51
VEZF1_MA1578.1	VEZF1	MA1578.1	C_ZNF740	2624	0.24125	215	0.22734	219	0.0545	6.21553e-55
SOX18_MA1563.1	SOX18	MA1563.1	C_SOX18	1540	0.33105	198	0.30723	201	0.05446	1.18152e-39
Tcf7_MA0769.1	Tcf7	MA0769.1	C_LEF1	3454	0.22876	364	0.22771	349	0.05432	7.2011e-58
ZNF384_MA1125.1	ZNF384	MA1125.1	C_ZNF384	6579	0.20543	500	0.21142	619	0.05348	1.07193e-68
TBX1_MA0805.1	TBX1	MA0805.1	C_TBX4	3278	0.25173	364	0.23864	315	0.05348	6.34482e-54
THRBvar.2_MA1575.1	THRB(var.2)	MA1575.1	C_THRB(var.2)	1342	0.32054	215	0.30024	184	0.05341	1.78106e-32
GATA2_MA0036.1	GATA2	MA0036.1	C_GATA2	8838	0.24647	953	0.23694	915	0.05317	7.17278e-69
LEF1_MA0768.1	LEF1	MA0768.1	C_LEF1	3683	0.22751	386	0.22817	396	0.05314	1.60646e-51
CREB3L4_MA1474.1	CREB3L4	MA1474.1	C_CREB3	1241	0.36043	249	0.3692	234	0.0524	1.11509e-39
Myc_MA0147.2	Myc	MA0147.2	C_Myc	2904	0.26898	376	0.26398	327	0.05232	2.99579e-52
FOXK2_MA1103.2	FOXK2	MA1103.2	C_FOXP1	3477	0.22184	345	0.21782	320	0.0523	8.03256e-49
CREB1_MA0018.1	CREB1	MA0018.1	C_CREB1	655	0.41009	167	0.4173	162	0.05224	2.27876e-23
NR3C1_MA0113.3	NR3C1	MA0113.3	C_AR	1089	0.27824	152	0.26522	160	0.05162	7.07188e-30
RFX3_MA0798.1	RFX3	MA0798.1	C_RFX2	1219	0.31401	200	0.32574	207	0.05076	7.17121e-34
Spz1_MA0111.1	Spz1	MA0111.1	C_Spz1	2121	0.34127	288	0.32733	297	0.05056	3.91106e-43
MEF2A_MA0052.4	MEF2A	MA0052.4	C_MEF2A	6699	0.21904	617	0.22742	698	0.05042	1.30406e-61
ATOH1var.2_MA1467.1	ATOH1(var.2)	MA1467.1	C_ATOH1(var.2)	3647	0.27957	523	0.27652	472	0.05019	4.78942e-52
Gata1_MA0035.2	Gata1	MA0035.2	C_GATA2	2138	0.24386	242	0.23814	231	0.05007	1.56448e-42
Hic1_MA0739.1	Hic1	MA0739.1	C_Hic1	3205	0.22879	302	0.21441	287	0.05002	7.08867e-50
NR3C1_MA0113.1	NR3C1	MA0113.1	C_NR3C1	2550	0.25359	306	0.25083	334	0.04999	3.32148e-50
Tal1Gata1_MA0140.1	Tal1::Gata1	MA0140.1	C_Tal1::Gata1	1797	0.26115	217	0.25903	204	0.04996	4.71349e-35
HLF_MA0043.2	HLF	MA0043.2	C_NFIL3	1488	0.39508	239	0.389	257	0.04988	3.33047e-30
NFIL3_MA0025.1	NFIL3	MA0025.1	C_NFIL3	1597	0.35169	215	0.34607	232	0.04924	7.24503e-35
TBX2_MA0688.1	TBX2	MA0688.1	C_TBX18	2262	0.25087	229	0.24317	230	0.04892	1.09259e-41
FOXP1_MA0481.2	FOXP1	MA0481.2	C_FOXP1	3844	0.24129	449	0.24131	441	0.0488	6.73985e-48
Cebpa_MA0102.1	Cebpa	MA0102.1	C_Cebpa	2973	0.35907	481	0.36057	567	0.04717	4.03838e-45
RFX4_MA0799.1	RFX4	MA0799.1	C_RFX2	1339	0.31	218	0.32411	227	0.04711	3.0417e-28
NFICTLX1_MA0119.1	NFIC::TLX1	MA0119.1	C_NFIB	2501	0.27709	353	0.27359	334	0.04705	5.09999e-44
NFYC_MA1644.1	NFYC	MA1644.1	C_NFYB	2164	0.25286	278	0.26304	276	0.047	1.07473e-33
HNF4A_MA0114.1	HNF4A	MA0114.1	C_HNF4G	3273	0.2741	486	0.26916	455	0.04675	2.25197e-48
TCF7L2_MA0523.1	TCF7L2	MA0523.1	C_TCF7L2	3512	0.23547	401	0.24073	406	0.04659	4.96405e-46
RFX1_MA0509.2	RFX1	MA0509.2	C_RFX1	2396	0.28849	357	0.29748	376	0.04613	7.92705e-39
DBP_MA0639.1	DBP	MA0639.1	C_NFIL3	1291	0.41207	211	0.40873	233	0.04608	2.86885e-34
FOXL1_MA0033.1	FOXL1	MA0033.1	C_FOXL1	2818	0.18902	206	0.18611	203	0.04534	1.23632e-42
NR5A1_MA1540.1	NR5A1	MA1540.1	C_Nr5a2	2780	0.27253	363	0.26749	329	0.04521	1.67694e-39
HNF4G_MA0484.1	HNF4G	MA0484.1	C_HNF4G	4232	0.2633	550	0.25713	537	0.04506	5.89646e-49
TEAD1_MA0090.1	TEAD1	MA0090.1	C_TEAD1	3048	0.26362	378	0.25675	385	0.0449	1.4628e-46
Rxra_MA0512.2	Rxra	MA0512.2	C_Nr2f6	2481	0.29704	363	0.30219	375	0.04487	3.56142e-44
HNF4A_MA0114.2	HNF4A	MA0114.2	C_HNF4G	4214	0.26744	570	0.26105	531	0.04445	3.23468e-43
Foxo1_MA0480.1	Foxo1	MA0480.1	C_Foxo1	4540	0.25556	583	0.26104	598	0.04436	1.06076e-48
RXRB_MA0855.1	RXRB	MA0855.1	C_Nr2f6	2571	0.29767	378	0.30048	384	0.04409	2.48893e-39
GATA5_MA0766.1	GATA5	MA0766.1	C_GATA2	1530	0.23618	175	0.23148	149	0.04407	1.62884e-32
ISL2_MA0914.1	ISL2	MA0914.1	C_ISL2	1502	0.23514	154	0.23706	145	0.04386	1.0373e-33
ZNF317_MA1593.1	ZNF317	MA1593.1	C_ZNF317	4184	0.30089	610	0.2988	603	0.04326	4.10461e-49
THAP1_MA0597.1	THAP1	MA0597.1	C_THAP1	3677	0.28152	501	0.27345	456	0.0429	1.05949e-42
ZBTB12_MA1649.1	ZBTB12	MA1649.1	C_ZBTB12	2589	0.27617	346	0.27374	347	0.04281	1.21496e-37
GLIS1_MA0735.1	GLIS1	MA0735.1	C_GLIS1	1279	0.285	157	0.27419	153	0.04266	5.9791e-23
PpargRxra_MA0065.2	Pparg::Rxra	MA0065.2	C_Pparg::Rxra	5753	0.28243	793	0.2748	739	0.0425	6.06806e-50
ZNF449_MA1656.1	ZNF449	MA1656.1	C_ZNF449	4033	0.29016	573	0.28511	555	0.04224	5.24909e-53
PPARARXRA_MA1148.1	PPARA::RXRA	MA1148.1	C_PPARA::RXRA	2956	0.28047	427	0.28175	408	0.0421	8.11585e-41
GATA3_MA0037.1	GATA3	MA0037.1	C_GATA3	2800	0.26136	336	0.25779	347	0.04203	4.54831e-40
NKX2-3_MA0672.1	NKX2-3	MA0672.1	C_NKX2-3	2332	0.23415	257	0.22734	233	0.04194	8.20345e-38
EBF1_MA0154.4	EBF1	MA0154.4	C_EBF1	4299	0.28509	607	0.2776	571	0.04168	4.4814e-49
NFIC_MA0161.2	NFIC	MA0161.2	C_NFIC	2943	0.25323	352	0.25438	366	0.04129	5.5059e-39
AR_MA0007.2	AR	MA0007.2	C_AR	3798	0.28587	522	0.27783	530	0.04095	6.30621e-45
ETS1_MA0098.1	ETS1	MA0098.1	C_ETS1	12561	0.27957	1818	0.28117	1924	0.04071	8.09158e-75
RXRG_MA0856.1	RXRG	MA0856.1	C_Nr2f6	2464	0.29798	361	0.30215	373	0.03979	4.10014e-36
Gata4_MA0482.1	Gata4	MA0482.1	C_GATA2	1979	0.25451	238	0.24739	219	0.03971	6.05781e-31
GATA3_MA0037.2	GATA3	MA0037.2	C_GATA2	2047	0.23876	225	0.23512	219	0.03948	2.893e-32
Bhlha15_MA0607.1	Bhlha15	MA0607.1	C_Bhlha15	2195	0.23887	231	0.22581	207	0.03947	3.2752e-32
MEF2C_MA0497.1	MEF2C	MA0497.1	C_MEF2A	6427	0.22658	610	0.23812	748	0.03911	1.31192e-54
ZNF528_MA1597.1	ZNF528	MA1597.1	C_ZNF528	3695	0.30052	604	0.30168	584	0.03897	1.20874e-41
FOXP1_MA0481.1	FOXP1	MA0481.1	C_FOXP1	8684	0.22113	819	0.22651	923	0.03883	6.35524e-52
NR2F1var.2_MA1537.1	NR2F1(var.2)	MA1537.1	C_Nr2f6	2751	0.31028	408	0.31218	402	0.03842	4.02174e-39
Ebf2_MA1604.1	Ebf2	MA1604.1	C_EBF1	3794	0.29056	545	0.28445	498	0.0383	1.65104e-39
FOXA2_MA0047.3	FOXA2	MA0047.3	C_FOXP1	3646	0.21938	345	0.21538	324	0.03755	4.10911e-39
NFYA_MA0060.3	NFYA	MA0060.3	C_NFYB	1991	0.25463	250	0.26551	258	0.03748	5.82557e-31
PPARGRXRA_MA0065.1	PPARG::RXRA	MA0065.1	C_PPARG::RXRA	2533	0.28324	338	0.2799	351	0.03739	8.70475e-33
SOX12_MA1561.1	SOX12	MA1561.1	C_SOX12	1044	0.24752	116	0.24865	126	0.03734	1.03469e-21
TEF_MA0843.1	TEF	MA0843.1	C_NFIL3	1261	0.4081	188	0.39571	201	0.0354	1.58032e-19
TFCP2_MA0145.3	TFCP2	MA0145.3	C_GRHL2	694	0.28095	96	0.28152	107	0.03486	2.81565e-14
Ar_MA0007.3	Ar	MA0007.3	C_AR	1183	0.27897	172	0.27211	169	0.03445	1.01686e-22
NR2F1_MA0017.1	NR2F1	MA0017.1	C_NR2F1	3476	0.29477	516	0.29635	501	0.03443	1.24757e-36
ZNF16_MA1654.1	ZNF16	MA1654.1	C_ZNF16	4170	0.27502	558	0.26458	533	0.0344	6.84247e-38
SCRT1_MA0743.1	SCRT1	MA0743.1	C_SCRT1	1846	0.23538	193	0.23075	200	0.03358	2.56152e-20
MZF1var.2_MA0057.1	MZF1(var.2)	MA0057.1	C_MZF1(var.2)	3820	0.3106	617	0.31087	583	0.03353	5.38218e-39
PROX1_MA0794.1	PROX1	MA0794.1	C_PROX1	857	0.27724	119	0.29162	119	0.03223	3.84046e-19
Tcf21_MA0832.1	Tcf21	MA0832.1	C_Tcf21	1845	0.28178	274	0.29225	262	0.0311	1.53965e-23
SCRT2_MA0744.2	SCRT2	MA0744.2	C_SCRT1	2205	0.24154	243	0.23549	251	0.02938	5.52571e-28
E2F3_MA0469.2	E2F3	MA0469.2	C_E2F2	426	0.23566	46	0.24368	48	0.02927	9.44492e-06
Hnf4a_MA0114.3	Hnf4a	MA0114.3	C_Hnf4a	2211	0.2476	265	0.24549	272	0.02924	3.74009e-27
TFEC_MA0871.2	TFEC	MA0871.2	C_ARNT2	1449	0.33635	266	0.34849	256	0.02923	2.04681e-23
Ar_MA0007.1	Ar	MA0007.1	C_Ar	1625	0.26127	216	0.25192	212	0.02895	2.52917e-22
RFX5_MA0510.1	RFX5	MA0510.1	C_RFX5	3769	0.2915	559	0.29325	556	0.02825	4.98076e-35
GATA2_MA0036.3	GATA2	MA0036.3	C_GATA2	2013	0.2442	232	0.24155	225	0.02789	2.1379e-23
TBR1_MA0802.1	TBR1	MA0802.1	C_TBX18	2357	0.23604	228	0.23374	246	0.02785	1.91395e-21
Gata1_MA0035.3	Gata1	MA0035.3	C_GATA2	2233	0.24825	264	0.24792	260	0.02769	6.74041e-24
NR1I2_MA1533.1	NR1I2	MA1533.1	C_Vdr	1669	0.26736	205	0.26448	198	0.02756	8.78655e-24
ZNF140_MA1589.1	ZNF140	MA1589.1	C_ZNF140	3726	0.30989	647	0.30897	662	0.0273	9.45789e-23
RFX2_MA0600.1	RFX2	MA0600.1	C_RFX2	2198	0.31378	354	0.32146	359	0.02717	1.74997e-23
PAX5_MA0014.2	PAX5	MA0014.2	C_PAX5	2694	0.28959	396	0.28754	376	0.02654	4.71067e-23
NFIX_MA0671.1	NFIX	MA0671.1	C_NFIA	2014	0.23542	204	0.2375	235	0.02574	2.50568e-20
NKX2-8_MA0673.1	NKX2-8	MA0673.1	C_NKX2-3	2314	0.23715	261	0.23003	244	0.02573	9.63126e-22
TP73_MA0861.1	TP73	MA0861.1	C_TP63	1497	0.22441	136	0.22336	131	0.02548	5.62846e-17
Smad4_MA1153.1	Smad4	MA1153.1	C_Smad4	1997	0.25682	266	0.25435	242	0.02531	2.16732e-19
RFX5_MA0510.2	RFX5	MA0510.2	C_RFX2	1112	0.32548	194	0.33565	201	0.02481	5.63566e-15
GMEB2_MA0862.1	GMEB2	MA0862.1	C_Crem	241	0.30119	46	0.33642	51	0.02447	0.0644817
SCRT1_MA0743.2	SCRT1	MA0743.2	C_SCRT1	2024	0.23162	205	0.22742	217	0.0243	1.59231e-17
Sox3_MA0514.1	Sox3	MA0514.1	C_Sox6	5401	0.23743	588	0.23756	591	0.02414	6.84624e-36
TP63_MA0525.1	TP63	MA0525.1	C_TP63	3433	0.23875	366	0.23184	310	0.0236	1.67437e-24
EBF3_MA1637.1	EBF3	MA1637.1	C_EBF1	3882	0.28511	537	0.28178	500	0.02254	6.8235e-20
SCRT2_MA0744.1	SCRT2	MA0744.1	C_SCRT1	1819	0.23932	186	0.23504	212	0.02236	2.67374e-15
FOXI1_MA0042.1	FOXI1	MA0042.1	C_FOXI1	4560	0.211	382	0.21451	408	0.02201	1.19201e-27
NFIB_MA1643.1	NFIB	MA1643.1	C_NFIB	3334	0.2826	480	0.28453	470	0.01909	3.05194e-18
Nr2e3_MA0164.1	Nr2e3	MA0164.1	C_Nr2e3	853	0.25804	116	0.26978	118	0.0182	9.82978e-05
OSR2_MA1646.1	OSR2	MA1646.1	C_OSR2	4198	0.29534	630	0.30278	655	0.01738	4.77308e-19
YY1_MA0095.1	YY1	MA0095.1	C_YY1	4753	0.27147	598	0.2701	626	0.01723	4.44282e-21
OVOL1_MA1544.1	OVOL1	MA1544.1	C_OVOL1	473	0.2492	56	0.25092	56	0.01689	1.04916e-06
ZEB1_MA0103.1	ZEB1	MA0103.1	C_ZEB1	4615	0.23318	450	0.22699	433	0.01669	2.19681e-21
NFIC_MA0161.1	NFIC	MA0161.1	C_NFIA	5351	0.24418	609	0.24601	633	0.01653	3.40068e-20
ZNF682_MA1599.1	ZNF682	MA1599.1	C_ZNF682	5278	0.27563	654	0.26984	628	0.01623	6.29102e-22
TEAD1_MA0090.2	TEAD1	MA0090.2	C_TEAD4	3419	0.23876	354	0.23081	358	0.01455	2.10257e-11
CEBPB_MA0466.2	CEBPB	MA0466.2	C_CEBPA	1931	0.33863	331	0.35957	398	0.01396	1.3205e-09
OVOL2_MA1545.1	OVOL2	MA1545.1	C_OVOL1	250	0.36289	52	0.37634	49	0.01301	0.122583
Klf1_MA0493.1	Klf1	MA0493.1	C_KLF4	8294	0.28503	1149	0.28269	1036	0.01117	1.28902e-17
GCM2_MA0767.1	GCM2	MA0767.1	C_GCM2	1278	0.2449	128	0.23775	112	0.0104	6.80455e-06
Srebf1var.2_MA0829.1	Srebf1(var.2)	MA0829.1	C_SREBF2(var.2)	843	0.29694	131	0.31744	130	0.01039	0.000439966
SREBF2var.2_MA0828.1	SREBF2(var.2)	MA0828.1	C_SREBF2(var.2)	815	0.30543	136	0.33348	139	0.00984	3.57609e-05
CEBPD_MA0836.1	CEBPD	MA0836.1	C_CEBPA	1808	0.33489	298	0.35538	369	0.0093	0.0193629
TP53_MA0106.2	TP53	MA0106.2	C_TP63	2791	0.22459	260	0.21911	236	0.00892	0.000170511
SP1_MA0079.1	SP1	MA0079.1	C_SP1	5671	0.3074	838	0.31093	837	0.00855	2.29394e-08
GATA3_MA0037.3	GATA3	MA0037.3	C_GATA2	1212	0.24272	146	0.24389	135	0.00799	5.50444e-06
PRDM1_MA0508.3	PRDM1	MA0508.3	C_PRDM1	6127	0.32469	855	0.3228	951	0.00693	1.9901e-08
TBX3_MA1566.1	TBX3	MA1566.1	C_TBX4	3583	0.2367	348	0.22783	319	0.00663	0.000290981
HIC2_MA0738.1	HIC2	MA0738.1	C_HIC2	3036	0.235	308	0.23477	316	0.00646	0.000148316
TBX18_MA1565.1	TBX18	MA1565.1	C_TBX18	3687	0.2542	414	0.24555	392	0.00609	3.52421e-07
KLF4_MA0039.4	KLF4	MA0039.4	C_KLF4	13223	0.3065	2005	0.30869	1980	0.006	2.03016e-11
E2F3_MA0469.3	E2F3	MA0469.3	C_E2F3	231	0.24492	25	0.25696	31	0.00505	0.247416
IRF5_MA1420.1	IRF5	MA1420.1	C_IRF1	2241	0.31368	392	0.3279	449	0.00441	2.25091e-05
MYF5_MA1641.1	MYF5	MA1641.1	C_MYF5	2739	0.30207	412	0.30812	396	0.00383	0.00546762
BARHL1_MA0877.2	BARHL1	MA0877.2	C_BARHL1	284	0.26669	36	0.28248	40	0.00318	0.117101
Atoh1_MA0461.1	Atoh1	MA0461.1	C_Atoh1	4019	0.25902	501	0.2579	500	0.0031	0.236745
FOXE1_MA1487.1	FOXE1	MA1487.1	C_FOXE1	4559	0.2144	413	0.21893	416	0.00297	0.0252723
TBX6_MA1567.1	TBX6	MA1567.1	C_TBX4	2898	0.22039	228	0.21479	230	0.00294	0.22646
MAX_MA0058.1	MAX	MA0058.1	C_MYC	1273	0.31312	201	0.33529	202	0.0026	0.221414
CEBPG_MA0838.1	CEBPG	MA0838.1	C_CEBPA	1555	0.33663	297	0.35975	344	0.00178	0.30621
TBP_MA0108.1	TBP	MA0108.1	C_TBP	2163	0.22551	223	0.23234	218	0.00157	0.197484
TFAP2A_MA0003.4	TFAP2A	MA0003.4	C_TFAP2A	4550	0.28959	650	0.28985	626	0.0015	0.906709
Ptf1avar.2_MA1619.1	Ptf1a(var.2)	MA1619.1	C_MYF5	2770	0.30322	417	0.31032	419	0.00149	0.627907
CEBPE_MA0837.1	CEBPE	MA0837.1	C_CEBPA	1876	0.33755	317	0.36103	385	0.00108	0.357422
BHLHA15var.2_MA1472.1	BHLHA15(var.2)	MA1472.1	C_Myod1	3346	0.26541	432	0.26987	415	0.00053	0.781048
REST_MA0138.1	REST	MA0138.1	C_REST	5975	0.25301	700	0.24973	637	0.00052	0.193717
TBP_MA0108.2	TBP	MA0108.2	C_TBP	2139	0.22604	223	0.23312	218	-0.00014	0.601659
PLAGL2_MA1548.1	PLAGL2	MA1548.1	C_PLAGL2	2545	0.27147	327	0.26719	282	-0.00025	0.785915
RFX7_MA1554.1	RFX7	MA1554.1	C_RFX7	966	0.28722	156	0.29736	146	-0.00075	0.375361
Rfx1_MA0509.1	Rfx1	MA0509.1	C_RFX2	2206	0.29584	336	0.31002	361	-0.00114	0.32394
GCM1_MA0646.1	GCM1	MA0646.1	C_GCM1	1386	0.23772	137	0.23169	122	-0.00168	0.0486772
TBX20_MA0689.1	TBX20	MA0689.1	C_TBX18	3482	0.22644	304	0.21976	280	-0.00224	0.00155863
MSC_MA0665.1	MSC	MA0665.1	C_MSC	2556	0.26677	339	0.27611	329	-0.00229	0.560594
NR2C2_MA0504.1	NR2C2	MA0504.1	C_Nr2f6	4516	0.2928	627	0.29485	630	-0.00284	0.0122478
PRDM1_MA0508.1	PRDM1	MA0508.1	C_PRDM1	9976	0.296	1311	0.30204	1492	-0.00372	0.00145048
KLF13_MA0657.1	KLF13	MA0657.1	C_KLF13	2634	0.29954	346	0.30656	368	-0.00464	0.00620077
RFX2_MA0600.2	RFX2	MA0600.2	C_RFX2	1054	0.31259	172	0.32938	187	-0.00466	0.178953
NFICvar.2_MA1527.1	NFIC(var.2)	MA1527.1	C_NFIB	2018	0.28589	298	0.29262	301	-0.00474	0.180903
MAXMYC_MA0059.1	MAX::MYC	MA0059.1	C_MAX::MYC	1362	0.29409	204	0.31269	190	-0.00509	0.113309
NFYB_MA0502.1	NFYB	MA0502.1	C_NFYB	1979	0.2637	256	0.28306	268	-0.00623	0.0160441
GATA4_MA0482.2	GATA4	MA0482.2	C_GATA2	2911	0.2583	376	0.26606	379	-0.00623	0.0268785
Plagl1_MA1615.1	Plagl1	MA1615.1	C_Plagl1	5601	0.28281	758	0.28203	720	-0.00723	0.000218275
Klf4_MA0039.2	Klf4	MA0039.2	C_KLF4	9996	0.32089	1613	0.32805	1596	-0.00793	1.43431e-16
ZNF341_MA1655.1	ZNF341	MA1655.1	C_ZNF341	3131	0.29502	448	0.30412	478	-0.00799	1.26543e-05
NFYA_MA0060.2	NFYA	MA0060.2	C_NFYB	2074	0.24831	259	0.26991	269	-0.01007	1.09782e-05
Znf281_MA1630.1	Znf281	MA1630.1	C_Wt1	6900	0.29237	1003	0.29297	947	-0.01043	5.97677e-24
ZBTB7C_MA0695.1	ZBTB7C	MA0695.1	C_ZBTB7B	1941	0.24752	203	0.2415	198	-0.01046	7.67837e-07
SP2_MA0516.2	SP2	MA0516.2	C_SP2	5862	0.3069	956	0.32011	936	-0.01081	1.99713e-12
HES5_MA0821.1	HES5	MA0821.1	C_HES5	900	0.25575	106	0.25773	95	-0.01088	0.00204486
YY2_MA0748.1	YY2	MA0748.1	C_YY2	671	0.29391	97	0.31705	125	-0.01189	8.49424e-05
ZNF684_MA1600.1	ZNF684	MA1600.1	C_ZNF684	4664	0.29699	716	0.29556	774	-0.01196	1.56893e-14
ZNF740_MA0753.2	ZNF740	MA0753.2	C_ZNF740	6305	0.28314	805	0.28247	755	-0.01285	3.82183e-20
Zic2_MA1629.1	Zic2	MA1629.1	C_Zic2	6422	0.28204	892	0.28549	886	-0.01534	6.83371e-22
IRF7_MA0772.1	IRF7	MA0772.1	C_IRF1	5773	0.25864	687	0.27528	854	-0.0158	3.5055e-19
TFAP2C_MA0524.1	TFAP2C	MA0524.1	C_TFAP2C	6448	0.28278	873	0.28568	846	-0.01677	1.15726e-25
TFAP2A_MA0003.2	TFAP2A	MA0003.2	C_TFAP2C	5308	0.28396	740	0.28956	717	-0.01779	9.31197e-24
IRF8_MA0652.1	IRF8	MA0652.1	C_IRF1	3425	0.30479	540	0.32184	650	-0.01785	1.31502e-15
ZBTB6_MA1581.1	ZBTB6	MA1581.1	C_ZBTB6	4907	0.2398	525	0.24517	510	-0.01835	5.53831e-23
REST_MA0138.2	REST	MA0138.2	C_REST	4728	0.24638	513	0.24531	490	-0.01937	1.7475e-28
IRF4_MA1419.1	IRF4	MA1419.1	C_IRF1	3092	0.29925	498	0.31782	583	-0.01944	3.92389e-20
KLF5_MA0599.1	KLF5	MA0599.1	C_KLF4	11162	0.33566	1953	0.34778	1966	-0.02237	6.25276e-45
USF1_MA0093.1	USF1	MA0093.1	C_MYC	1123	0.31074	181	0.33833	177	-0.02548	1.7384e-15
Tbxt_MA0009.1	Tbxt	MA0009.1	C_Tbxt	1946	0.21053	144	0.21332	141	-0.02622	7.37366e-14
Mycn_MA0104.3	Mycn	MA0104.3	C_MYC	1266	0.30727	204	0.33832	204	-0.02774	1.10903e-21
NHLH2_MA1529.1	NHLH2	MA1529.1	C_NHLH2	3151	0.26084	368	0.26539	354	-0.02816	1.51619e-29
ZBTB33_MA0527.1	ZBTB33	MA0527.1	C_ZBTB33	774	0.29276	104	0.31121	129	-0.02877	3.4721e-10
ZKSCAN5_MA1652.1	ZKSCAN5	MA1652.1	C_ZKSCAN5	10169	0.26761	1335	0.28191	1420	-0.03222	9.79335e-55
Stat2_MA1623.1	Stat2	MA1623.1	C_Stat2	12704	0.26688	1583	0.28475	1906	-0.03326	6.29289e-62
ARNTHIF1A_MA0259.1	ARNT::HIF1A	MA0259.1	C_HIF1A	595	0.29881	86	0.3028	84	-0.03367	3.70199e-11
Klf12_MA0742.1	Klf12	MA0742.1	C_Klf12	3966	0.30907	608	0.32137	609	-0.03385	4.5732e-38
NHLH1_MA0048.1	NHLH1	MA0048.1	C_Myod1	3842	0.28419	536	0.28949	512	-0.03422	3.14184e-43
TEAD3_MA0808.1	TEAD3	MA0808.1	C_TEAD4	2634	0.24261	284	0.24065	286	-0.03431	5.46192e-29
EGR4_MA0733.1	EGR4	MA0733.1	C_EGR2	3773	0.2648	445	0.2667	420	-0.03481	2.26779e-39
IRF1_MA0050.1	IRF1	MA0050.1	C_IRF1	6496	0.27045	872	0.29309	1063	-0.03529	3.21963e-52
ZBTB7B_MA0694.1	ZBTB7B	MA0694.1	C_ZBTB7B	1667	0.22093	136	0.22712	143	-0.03586	3.86168e-27
Wt1_MA1627.1	Wt1	MA1627.1	C_Wt1	9400	0.30711	1432	0.30931	1382	-0.03612	3.80607e-57
Tcfcp2l1_MA0145.1	Tcfcp2l1	MA0145.1	C_Tcfcp2l1	3609	0.26339	415	0.25882	437	-0.03644	1.11054e-34
GLIS2_MA0736.1	GLIS2	MA0736.1	C_GLIS2	2033	0.26388	218	0.25958	216	-0.03653	1.79478e-28
MLXIPL_MA0664.1	MLXIPL	MA0664.1	C_ARNT2	626	0.33638	120	0.38263	122	-0.03759	1.26017e-12
SP8_MA0747.1	SP8	MA0747.1	C_SP3	7568	0.28918	1019	0.29657	1000	-0.038	2.05548e-59
HES6_MA1493.1	HES6	MA1493.1	C_HES6	1164	0.25731	133	0.26899	132	-0.03808	2.72685e-20
Tcfcp2l1_MA0145.2	Tcfcp2l1	MA0145.2	C_Tcfcp2l1	3644	0.26285	417	0.25851	439	-0.0381	4.09515e-38
MAX_MA0058.3	MAX	MA0058.3	C_MYC	1062	0.2944	163	0.32198	162	-0.03821	1.32627e-19
Creb3l2_MA0608.1	Creb3l2	MA0608.1	C_Creb3l2	1000	0.32634	152	0.33913	157	-0.03879	1.60806e-23
FERD3L_MA1485.1	FERD3L	MA1485.1	C_FERD3L	2305	0.28862	352	0.30622	362	-0.04117	1.29087e-42
TFAP2Cvar.2_MA0814.1	TFAP2C(var.2)	MA0814.1	C_TFAP2A	2166	0.27186	287	0.27413	292	-0.04127	5.79017e-38
Tcf12_MA0521.1	Tcf12	MA0521.1	C_Myod1	5671	0.25458	671	0.26441	667	-0.04165	1.44851e-48
Znf423_MA0116.1	Znf423	MA0116.1	C_Znf423	2330	0.26512	289	0.26996	294	-0.04268	1.27444e-36
BHLHE41_MA0636.1	BHLHE41	MA0636.1	C_ARNT2	560	0.37812	115	0.42102	125	-0.04362	7.73888e-18
NFYA_MA0060.1	NFYA	MA0060.1	C_NFYB	1868	0.26786	247	0.29902	273	-0.04517	2.03636e-33
Klf4_MA0039.1	Klf4	MA0039.1	C_Klf4	8079	0.2564	984	0.27715	1167	-0.04563	3.8272e-67
Ascl2_MA0816.1	Ascl2	MA0816.1	C_Myod1	4310	0.24611	497	0.256	493	-0.04632	5.30849e-53
Myog_MA0500.1	Myog	MA0500.1	C_Myod1	5706	0.25494	677	0.26558	673	-0.04664	1.45597e-61
Zic1Zic2_MA1628.1	Zic1::Zic2	MA1628.1	C_Zic2	5796	0.27251	756	0.28072	770	-0.04742	1.2528e-55
SP1_MA0079.3	SP1	MA0079.3	C_SP2	12901	0.335	2231	0.35531	2342	-0.04828	3.19874e-81
Arntl_MA0603.1	Arntl	MA0603.1	C_ARNT2	908	0.32085	148	0.35492	148	-0.04835	1.11331e-25
KLF2_MA1515.1	KLF2	MA1515.1	C_KLF4	7836	0.32312	1273	0.33324	1283	-0.04847	5.92676e-66
Myod1_MA0499.1	Myod1	MA0499.1	C_Myod1	5550	0.24312	594	0.25327	592	-0.04924	9.60331e-55
IRF9_MA0653.1	IRF9	MA0653.1	C_IRF1	4253	0.29548	653	0.32156	790	-0.04931	3.23714e-55
MAZ_MA1522.1	MAZ	MA1522.1	C_ZNF148	7672	0.30955	1126	0.31553	1125	-0.04983	3.72949e-73
IRF2_MA0051.1	IRF2	MA0051.1	C_IRF2	4502	0.27437	629	0.2966	759	-0.0516	7.62108e-56
MYOD1_MA0499.2	MYOD1	MA0499.2	C_MYOD1	3782	0.21751	318	0.22687	305	-0.0516	6.32337e-54
MYOG_MA0500.2	MYOG	MA0500.2	C_Myod1	3433	0.24304	390	0.25491	371	-0.05211	1.57543e-54
GLI2_MA0734.1	GLI2	MA0734.1	C_GLI2	2280	0.23802	223	0.24233	231	-0.05352	1.86574e-49
Gmeb1_MA0615.1	Gmeb1	MA0615.1	C_Gmeb1	309	0.29003	47	0.3121	52	-0.0539	3.43229e-15
NHLH1_MA0048.2	NHLH1	MA0048.2	C_Myod1	3790	0.25414	437	0.26415	427	-0.05402	4.05575e-57
E2F6_MA0471.1	E2F6	MA0471.1	C_E2F6	6969	0.2732	915	0.28165	927	-0.05505	1.73505e-70
Hes2_MA0616.1	Hes2	MA0616.1	C_Hes2	1426	0.23891	134	0.24799	133	-0.05578	2.3623e-39
TBX5_MA0807.1	TBX5	MA0807.1	C_TBX4	4342	0.21279	332	0.20909	304	-0.05671	1.4064e-58
STAT1STAT2_MA0517.1	STAT1::STAT2	MA0517.1	C_IRF1	10184	0.28125	1436	0.30824	1760	-0.05673	2.70644e-77
IRF1_MA0050.2	IRF1	MA0050.2	C_IRF1	13016	0.27656	1688	0.30211	2114	-0.05763	7.09839e-78
KLF4_MA0039.3	KLF4	MA0039.3	C_KLF9	8021	0.25436	821	0.25477	750	-0.05958	1.70063e-79
SP3_MA0746.1	SP3	MA0746.1	C_SP3	10449	0.28713	1386	0.29512	1380	-0.05978	2.87111e-85
ZNF263_MA0528.1	ZNF263	MA0528.1	C_ZNF263	17937	0.30193	2715	0.31236	2826	-0.0601	6.3969e-94
PLAG1_MA0163.1	PLAG1	MA0163.1	C_PLAG1	4975	0.28234	685	0.29429	708	-0.06158	1.45979e-73
ZSCAN29_MA1602.1	ZSCAN29	MA1602.1	C_ZSCAN29	1268	0.26328	134	0.26667	155	-0.06186	7.0901e-38
SP1_MA0079.2	SP1	MA0079.2	C_SP2	12330	0.31705	1927	0.33351	2015	-0.06234	9.96071e-88
KLF16_MA0741.1	KLF16	MA0741.1	C_SP3	9323	0.29718	1315	0.31079	1325	-0.06273	1.29294e-81
TFAP2Avar.3_MA0872.1	TFAP2A(var.3)	MA0872.1	C_TFAP2C(var.3)	2662	0.28995	333	0.29255	344	-0.06343	1.49972e-59
TFAP2A_MA0003.3	TFAP2A	MA0003.3	C_TFAP2A	3017	0.27412	411	0.28306	413	-0.06374	8.13469e-57
ZNF263_MA0528.2	ZNF263	MA0528.2	C_ZNF263	8020	0.31054	1309	0.32567	1316	-0.06442	1.35907e-77
TFAP2Cvar.2_MA0814.2	TFAP2C(var.2)	MA0814.2	C_TFAP2A	4983	0.27712	647	0.28904	683	-0.06791	1.2456e-72
MYCN_MA0104.4	MYCN	MA0104.4	C_MYC	1000	0.3171	167	0.34625	174	-0.06875	1.92223e-43
Tcf3_MA0522.1	Tcf3	MA0522.1	C_Myod1	7600	0.22994	763	0.24016	796	-0.06896	3.59986e-80
HES7_MA0822.1	HES7	MA0822.1	C_HES5	827	0.25574	106	0.27694	108	-0.06913	4.20131e-35
TFAP2Bvar.3_MA0813.1	TFAP2B(var.3)	MA0813.1	C_TFAP2C(var.3)	2817	0.28925	354	0.29786	383	-0.06958	4.50562e-61
STAT1_MA0137.1	STAT1	MA0137.1	C_IRF1	7689	0.29665	1164	0.32621	1417	-0.06963	9.10969e-78
TFAP2E_MA1569.1	TFAP2E	MA1569.1	C_TFAP2A	2547	0.29182	369	0.29534	358	-0.06973	2.72442e-54
KLF6_MA1517.1	KLF6	MA1517.1	C_KLF4	5338	0.32168	823	0.33611	835	-0.07015	1.09647e-73
MLX_MA0663.1	MLX	MA0663.1	C_ARNT2	701	0.33983	132	0.382	132	-0.07109	2.81255e-35
ZNF460_MA1596.1	ZNF460	MA1596.1	C_ZNF460	10921	0.26501	1347	0.27892	1411	-0.07175	4.90845e-85
MSANTD3_MA1523.1	MSANTD3	MA1523.1	C_MSANTD3	4562	0.23174	447	0.23621	416	-0.07268	2.03706e-69
CENPB_MA0637.1	CENPB	MA0637.1	C_CENPB	432	0.27125	62	0.28608	58	-0.07406	6.5181e-25
NFIXvar.2_MA1528.1	NFIX(var.2)	MA1528.1	C_NFIB	2179	0.26329	282	0.28304	307	-0.0745	4.75291e-56
GLI3_MA1491.1	GLI3	MA1491.1	C_GLI3	5046	0.23482	450	0.23431	404	-0.07475	2.17171e-72
ZIC4_MA0751.1	ZIC4	MA0751.1	C_ZIC4	2835	0.27475	352	0.28419	385	-0.07508	4.78054e-60
BHLHE22var.2_MA1635.1	BHLHE22(var.2)	MA1635.1	C_Myod1	3999	0.25393	468	0.26925	486	-0.07533	8.86536e-69
Ptf1avar.3_MA1620.1	Ptf1a(var.3)	MA1620.1	C_Ptf1a(var.3)	2999	0.19152	171	0.19643	148	-0.07587	3.97775e-64
Rbpjl_MA1621.1	Rbpjl	MA1621.1	C_Ptf1a(var.3)	3045	0.1897	162	0.1963	150	-0.07719	3.14564e-62
GLI2_MA0734.2	GLI2	MA0734.2	C_GLI3	4992	0.2368	458	0.23755	423	-0.07721	2.91929e-74
TFAP2Bvar.2_MA0812.1	TFAP2B(var.2)	MA0812.1	C_TFAP2A	2633	0.27266	349	0.28476	360	-0.07787	4.10428e-65
KLF10_MA1511.1	KLF10	MA1511.1	C_SP3	8866	0.26411	1005	0.27156	980	-0.07839	3.40718e-91
SP4_MA0685.1	SP4	MA0685.1	C_SP1	5245	0.32535	865	0.3558	942	-0.07992	4.37611e-73
ZBTB7A_MA0750.1	ZBTB7A	MA0750.1	C_ZBTB7A	1762	0.23638	175	0.24382	175	-0.08015	3.17451e-57
FIGLA_MA0820.1	FIGLA	MA0820.1	C_FIGLA	2650	0.20197	183	0.20612	172	-0.08078	3.05286e-62
BHLHE40_MA0464.2	BHLHE40	MA0464.2	C_ARNT2	689	0.30074	101	0.34448	116	-0.08235	2.86458e-43
Pax5_MA0014.1	Pax5	MA0014.1	C_Pax5	2156	0.29564	328	0.31604	373	-0.08343	2.00807e-62
KLF17_MA1514.1	KLF17	MA1514.1	C_KLF17	8545	0.25116	840	0.25396	760	-0.08359	3.67589e-87
EGR1_MA0162.2	EGR1	MA0162.2	C_EGR1	11563	0.31585	1796	0.33183	1856	-0.0836	3.84146e-99
KLF11_MA1512.1	KLF11	MA1512.1	C_SP3	8368	0.28238	1047	0.29383	1061	-0.08374	3.1798e-91
TFAP2Cvar.3_MA0815.1	TFAP2C(var.3)	MA0815.1	C_TFAP2C(var.3)	2507	0.28946	311	0.29551	339	-0.08452	2.98178e-69
Egr1_MA0162.1	Egr1	MA0162.1	C_EGR2	4163	0.29197	515	0.29709	522	-0.08729	3.22758e-75
ASCL1_MA1100.2	ASCL1	MA1100.2	C_Myod1	3794	0.22182	355	0.23588	388	-0.08869	4.29735e-76
IRF3_MA1418.1	IRF3	MA1418.1	C_IRF3	5982	0.29733	879	0.32539	1080	-0.08922	4.62403e-88
MYC_MA0147.3	MYC	MA0147.3	C_MYC	1655	0.28746	220	0.31564	225	-0.09033	7.6383e-63
ZIC1_MA0696.1	ZIC1	MA0696.1	C_ZIC4	3080	0.27333	397	0.28484	446	-0.09227	2.2057e-72
RUNX2_MA0511.1	RUNX2	MA0511.1	C_RUNX2	10254	0.24617	1059	0.25519	1029	-0.09243	1.65797e-99
ARNT2_MA1464.1	ARNT2	MA1464.1	C_ARNT2	860	0.3246	137	0.36258	150	-0.09327	7.17926e-45
SP1_MA0079.4	SP1	MA0079.4	C_SP1	5656	0.32518	938	0.35643	1029	-0.09374	3.16277e-86
ZNF148_MA1653.1	ZNF148	MA1653.1	C_ZNF148	11193	0.32494	1810	0.34766	1928	-0.09552	3.36884e-103
TFAP2Avar.2_MA0810.1	TFAP2A(var.2)	MA0810.1	C_TFAP2C	3341	0.28567	465	0.30949	519	-0.09552	1.33679e-74
Mlxip_MA0622.1	Mlxip	MA0622.1	C_MYC	1345	0.25851	145	0.27592	159	-0.09571	4.1908e-57
ASCL1_MA1100.1	ASCL1	MA1100.1	C_Myod1	6360	0.23269	663	0.24734	699	-0.09596	4.10368e-91
TFAP2B_MA0811.1	TFAP2B	MA0811.1	C_TFAP2C	2876	0.27471	387	0.29755	416	-0.09622	4.99007e-79
SP9_MA1564.1	SP9	MA1564.1	C_SP3	6716	0.32418	1101	0.35065	1171	-0.0981	4.43084e-91
EGR3_MA0732.1	EGR3	MA0732.1	C_EGR2	4332	0.27609	533	0.28721	528	-0.09878	2.76977e-86
Myc_MA0147.1	Myc	MA0147.1	C_MYC	1349	0.29292	191	0.32201	200	-0.09878	4.09243e-68
SP3_MA0746.2	SP3	MA0746.2	C_SP3	6982	0.32073	1134	0.34811	1219	-0.0994	1.92745e-90
TFAP2C_MA0524.2	TFAP2C	MA0524.2	C_TFAP2C	2933	0.2616	365	0.28414	396	-0.10092	2.2417e-76
Arnt_MA0004.1	Arnt	MA0004.1	C_MYC	2246	0.27688	285	0.30453	296	-0.10096	2.24422e-74
Mycn_MA0104.1	Mycn	MA0104.1	C_MYC	2246	0.27688	285	0.30453	296	-0.10096	2.24422e-74
Npas2_MA0626.1	Npas2	MA0626.1	C_MYC	1416	0.23906	138	0.2536	135	-0.10137	6.585e-60
Bhlhe40_MA0464.1	Bhlhe40	MA0464.1	C_Bhlhe40	4061	0.21324	334	0.22291	307	-0.10147	6.1486e-85
MXI1_MA1108.1	MXI1	MA1108.1	C_MYC	1372	0.28846	185	0.31927	198	-0.10208	6.08144e-63
EWSR1-FLI1_MA0149.1	EWSR1-FLI1	MA0149.1	C_EWSR1-FLI1	8795	0.28363	1273	0.30413	1411	-0.1034	4.38177e-102
CLOCK_MA0819.1	CLOCK	MA0819.1	C_CLOCK	1290	0.23132	123	0.24549	126	-0.10425	3.56541e-58
RREB1_MA0073.1	RREB1	MA0073.1	C_RREB1	13255	0.24617	1205	0.25085	1133	-0.10575	1.77796e-111
HEY2_MA0649.1	HEY2	MA0649.1	C_HEY2	929	0.29853	127	0.3106	130	-0.10634	8.24039e-56
TFAP2A_MA0003.1	TFAP2A	MA0003.1	C_TFAP2A	5286	0.27833	721	0.29121	733	-0.10776	2.04814e-95
KLF14_MA0740.1	KLF14	MA0740.1	C_SP3	3991	0.3194	645	0.35291	711	-0.10841	1.03756e-87
ZIC3_MA0697.1	ZIC3	MA0697.1	C_ZIC4	3049	0.26152	341	0.27766	411	-0.10846	4.92563e-77
SNAI2_MA0745.2	SNAI2	MA0745.2	C_TCF3	3372	0.16773	140	0.17427	142	-0.10882	3.90491e-80
SP2_MA0516.1	SP2	MA0516.1	C_SP2	11725	0.33563	2035	0.36707	2239	-0.10909	3.80565e-111
HIF1A_MA1106.1	HIF1A	MA1106.1	C_HIF1A	677	0.27981	88	0.29559	88	-0.11126	2.82708e-56
ZIC5_MA1584.1	ZIC5	MA1584.1	C_ZIC4	2790	0.28675	366	0.30278	418	-0.11313	2.04117e-78
FEV_MA0156.1	FEV	MA0156.1	C_FEV	4812	0.30846	794	0.34915	999	-0.1161	9.55411e-92
ASCL1var.2_MA1631.1	ASCL1(var.2)	MA1631.1	C_TCF3	5121	0.19001	314	0.19862	353	-0.1165	8.85484e-98
KLF3_MA1516.1	KLF3	MA1516.1	C_Klf12	4234	0.32268	679	0.35506	749	-0.12072	3.02061e-87
E2F2_MA0864.2	E2F2	MA0864.2	C_E2F2	305	0.28283	46	0.29696	49	-0.12264	1.81209e-38
ZEB1_MA0103.2	ZEB1	MA0103.2	C_ZEB1	3478	0.16947	152	0.17949	167	-0.12345	1.31083e-83
Zfx_MA0146.1	Zfx	MA0146.1	C_Zfx	5949	0.29563	847	0.3165	927	-0.12549	1.11609e-100
Zfx_MA0146.2	Zfx	MA0146.2	C_Zfx	5963	0.29529	849	0.31649	927	-0.12631	4.47393e-106
MTF1_MA0863.1	MTF1	MA0863.1	C_MTF1	1920	0.24333	170	0.25362	198	-0.12651	1.88708e-71
ELF5_MA0136.1	ELF5	MA0136.1	C_FEV	4897	0.29661	761	0.33437	960	-0.12833	2.7482e-95
Mycn_MA0104.2	Mycn	MA0104.2	C_MYC	1439	0.30122	222	0.33508	239	-0.12885	3.08666e-71
TCF4_MA0830.2	TCF4	MA0830.2	C_TCF3	4482	0.17311	209	0.18412	262	-0.13233	2.38556e-95
ETV1_MA0761.2	ETV1	MA0761.2	C_EHF	8337	0.32994	1563	0.37124	1815	-0.13343	1.21301e-110
SNAI3_MA1559.1	SNAI3	MA1559.1	C_TCF3	3850	0.16752	159	0.1779	184	-0.13518	1.82019e-92
ZEB1_MA0103.3	ZEB1	MA0103.3	C_TCF3	4547	0.17976	217	0.19028	263	-0.13583	2.88155e-98
E2F6_MA0471.2	E2F6	MA0471.2	C_E2F6	5766	0.29955	881	0.32877	989	-0.13866	1.23626e-102
SNAI1_MA1558.1	SNAI1	MA1558.1	C_TCF3	3613	0.1647	140	0.17536	164	-0.13907	3.07046e-92
EGR2_MA0472.2	EGR2	MA0472.2	C_EGR2	3034	0.27178	377	0.29013	402	-0.13949	6.06374e-94
MNT_MA0825.1	MNT	MA0825.1	C_MYC	1260	0.26966	154	0.30346	159	-0.14073	7.46916e-70
KLF9_MA1107.2	KLF9	MA1107.2	C_KLF9	16082	0.24269	1523	0.25116	1445	-0.14214	4.90882e-134
SNAI2_MA0745.1	SNAI2	MA0745.1	C_TCF3	3757	0.17271	176	0.18325	199	-0.14324	2.91586e-91
SPDEF_MA0686.1	SPDEF	MA0686.1	C_SPDEF	1343	0.27942	190	0.32314	213	-0.144	8.83812e-76
IKZF1_MA1508.1	IKZF1	MA1508.1	C_FEV	9071	0.30193	1488	0.34601	1801	-0.147	3.05803e-114
E2F3_MA0469.1	E2F3	MA0469.1	C_E2F6	5931	0.26644	734	0.29115	821	-0.14748	1.8183e-104
TCF4_MA0830.1	TCF4	MA0830.1	C_TCF3	3862	0.15606	135	0.16961	161	-0.15017	1.12058e-102
ETS1_MA0098.3	ETS1	MA0098.3	C_FEV	1771	0.35675	378	0.41072	449	-0.15059	4.84442e-78
EGR1_MA0162.4	EGR1	MA0162.4	C_EGR2	8173	0.27877	957	0.29364	1007	-0.15098	3.54483e-112
ZFP57_MA1583.1	ZFP57	MA1583.1	C_ZFP57	546	0.30137	82	0.33269	96	-0.15372	1.1211e-57
TCF3_MA0522.2	TCF3	MA0522.2	C_TCF3	3566	0.16293	143	0.17689	161	-0.15468	8.85729e-104
GABPA_MA0062.3	GABPA	MA0062.3	C_EHF	8331	0.32684	1540	0.37207	1844	-0.15537	1.15748e-120
Hes1_MA1099.1	Hes1	MA1099.1	C_HEY2	859	0.31023	128	0.33802	141	-0.15582	1.2948e-65
ELF1_MA0473.3	ELF1	MA0473.3	C_EHF	8399	0.32218	1508	0.36852	1807	-0.15767	1.36798e-120
TCF3_MA0522.3	TCF3	MA0522.3	C_TCF3	3873	0.19025	224	0.20364	266	-0.15847	1.03228e-103
TCF12var.2_MA1648.1	TCF12(var.2)	MA1648.1	C_TCF3	4329	0.20394	292	0.22077	360	-0.16082	1.94375e-100
EGR1_MA0162.3	EGR1	MA0162.3	C_EGR2	2801	0.25657	319	0.27879	337	-0.16142	6.21802e-92
KLF9_MA1107.1	KLF9	MA1107.1	C_KLF9	15323	0.2327	1317	0.2434	1235	-0.16178	8.25495e-130
ERF_MA0760.1	ERF	MA0760.1	C_FEV	1716	0.35373	357	0.41358	435	-0.16202	1.47182e-81
ERG_MA0474.2	ERG	MA0474.2	C_FEV	1379	0.35158	289	0.41493	354	-0.17474	1.00195e-83
EGR2_MA0472.1	EGR2	MA0472.1	C_EGR2	14322	0.24111	1378	0.25702	1327	-0.17595	3.46119e-131
HEY1_MA0823.1	HEY1	MA0823.1	C_HEY2	1262	0.24558	127	0.26825	138	-0.17718	4.60599e-84
YY2_MA0748.2	YY2	MA0748.2	C_YY2	1385	0.20978	109	0.25111	161	-0.17726	1.83218e-84
AhrArnt_MA0006.1	Ahr::Arnt	MA0006.1	C_Ahr::Arnt	3986	0.25739	464	0.27499	481	-0.17764	3.75555e-107
Tcfl5_MA0632.1	Tcfl5	MA0632.1	C_Bhlhe40	345	0.37794	52	0.42714	64	-0.1791	2.67077e-55
SPI1_MA0080.5	SPI1	MA0080.5	C_SPI1	14013	0.31027	2252	0.35925	2912	-0.18147	2.47926e-132
Erg_MA0474.1	Erg	MA0474.1	C_EHF	10438	0.32415	1883	0.37436	2248	-0.18204	1.68027e-126
ETV2_MA0762.1	ETV2	MA0762.1	C_FEV	2362	0.32834	436	0.38129	551	-0.18271	1.97551e-101
ELF3_MA0640.2	ELF3	MA0640.2	C_EHF	9301	0.31693	1621	0.36675	2000	-0.18851	2.77519e-126
Ets1_MA0098.2	Ets1	MA0098.2	C_EHF	8980	0.33197	1687	0.38259	2000	-0.18965	1.09806e-125
HES2_MA0616.2	HES2	MA0616.2	C_HEY2	1049	0.26991	119	0.2956	132	-0.19042	1.44893e-78
ETV4_MA0764.2	ETV4	MA0764.2	C_EHF	10021	0.31782	1777	0.36951	2102	-0.19107	7.15938e-128
HES1_MA1099.2	HES1	MA1099.2	C_HEY2	1154	0.33647	167	0.3598	196	-0.19113	2.29209e-82
ETV3_MA0763.1	ETV3	MA0763.1	C_FEV	1151	0.32118	212	0.39389	272	-0.20317	6.27233e-80
FLI1_MA0475.1	FLI1	MA0475.1	C_EHF	7176	0.34357	1437	0.40009	1718	-0.2034	2.48278e-123
ZSCAN4_MA1155.1	ZSCAN4	MA1155.1	C_ZSCAN4	8086	0.19678	521	0.2134	510	-0.20643	4.47571e-133
TFDP1_MA1122.1	TFDP1	MA1122.1	C_E2F6	2887	0.29331	403	0.32318	469	-0.20674	5.17139e-111
FLI1_MA0475.2	FLI1	MA0475.2	C_FEV	1267	0.34216	261	0.41536	326	-0.20777	2.0467e-88
E2F4_MA0470.2	E2F4	MA0470.2	C_E2F2	263	0.26637	36	0.31126	42	-0.20844	1.17498e-51
SPIB_MA0081.2	SPIB	MA0081.2	C_SPI1	11488	0.31878	2013	0.37786	2565	-0.20975	1.17906e-137
EHF_MA0598.1	EHF	MA0598.1	C_EHF	7564	0.32196	1356	0.3778	1671	-0.21319	1.04306e-126
SPIB_MA0081.1	SPIB	MA0081.1	C_SPIB	4573	0.32226	815	0.38507	1038	-0.21566	7.61559e-118
CTCFL_MA1102.2	CTCFL	MA1102.2	C_CTCFL	5741	0.26967	666	0.30974	897	-0.2191	5.3232e-126
EHF_MA0598.3	EHF	MA0598.3	C_EHF	8726	0.32267	1561	0.38575	1991	-0.23315	7.59463e-134
CTCFL_MA1102.1	CTCFL	MA1102.1	C_CTCFL	6074	0.28572	797	0.32893	1059	-0.23588	6.9493e-123
SOHLH2_MA1560.1	SOHLH2	MA1560.1	C_MYC	922	0.24306	90	0.28374	108	-0.23607	1.15326e-87
KLF15_MA1513.1	KLF15	MA1513.1	C_KLF15	6476	0.35373	1150	0.40764	1401	-0.23681	8.28533e-131
ZBTB7A_MA0750.2	ZBTB7A	MA0750.2	C_ZBTB7A	3118	0.3405	613	0.4065	754	-0.24261	3.87684e-115
GABPA_MA0062.1	GABPA	MA0062.1	C_GABPA	3122	0.34757	626	0.41338	774	-0.24282	3.95177e-116
CTCF_MA0139.1	CTCF	MA0139.1	C_CTCF	5632	0.3105	794	0.35861	1119	-0.25162	1.78489e-135
SPIC_MA0687.1	SPIC	MA0687.1	C_SPI1	6382	0.2932	1013	0.365	1404	-0.25779	5.78464e-135
FEV_MA0156.2	FEV	MA0156.2	C_FEV	1173	0.3467	244	0.43278	320	-0.258	2.58438e-95
ETS2_MA1484.1	ETS2	MA1484.1	C_FEV	1626	0.35323	341	0.43627	428	-0.26064	5.07124e-103
HINFP_MA0131.1	HINFP	MA0131.1	C_HINFP	252	0.36226	49	0.39742	63	-0.26332	5.1565e-61
E2F1_MA0024.1	E2F1	MA0024.1	C_E2F1	465	0.25314	58	0.31624	77	-0.26605	5.69707e-76
E2F1_MA0024.3	E2F1	MA0024.3	C_E2F1	326	0.23549	33	0.28644	40	-0.26668	1.59931e-68
Spi1_MA0080.3	Spi1	MA0080.3	C_SPI1	12076	0.31588	2113	0.38789	2786	-0.26776	1.66042e-149
ELF1_MA0473.1	ELF1	MA0473.1	C_ELF1	6861	0.32482	1240	0.39627	1589	-0.26847	9.72481e-137
ELK1_MA0028.1	ELK1	MA0028.1	C_ELK1	877	0.36569	192	0.44699	253	-0.26979	8.58646e-89
ELF1_MA0473.2	ELF1	MA0473.2	C_ELF1	1863	0.33508	346	0.42054	485	-0.26988	8.37967e-114
E2F4_MA0470.1	E2F4	MA0470.1	C_E2F6	2730	0.27823	342	0.31642	450	-0.27705	1.52911e-118
E2F1_MA0024.2	E2F1	MA0024.2	C_E2F6	2721	0.27001	321	0.31018	423	-0.28214	3.04294e-114
ELF2_MA1483.1	ELF2	MA1483.1	C_ELF1	2050	0.29027	303	0.36921	444	-0.28601	2.07895e-108
SPI1_MA0080.1	SPI1	MA0080.1	C_SPI1	2508	0.32912	459	0.40619	601	-0.28927	8.03923e-123
ELF3_MA0640.1	ELF3	MA0640.1	C_ELF1	2483	0.32789	444	0.40752	620	-0.29047	8.03455e-116
ELK4_MA0076.2	ELK4	MA0076.2	C_EHF	2540	0.36897	555	0.45836	708	-0.29317	5.27053e-124
ELF4_MA0641.1	ELF4	MA0641.1	C_ELF1	2459	0.30731	394	0.3905	561	-0.3036	1.37904e-122
EHF_MA0598.2	EHF	MA0598.2	C_ELF1	2717	0.29734	426	0.37879	606	-0.30601	3.98007e-123
ELF5_MA0136.2	ELF5	MA0136.2	C_ELF1	4057	0.31753	720	0.40282	993	-0.31179	1.20502e-128
ELK4_MA0076.1	ELK4	MA0076.1	C_ZBTB7A	680	0.35118	151	0.46226	197	-0.3134	2.22812e-94
ZBTB14_MA1650.1	ZBTB14	MA1650.1	C_ZBTB14	2912	0.27319	353	0.32497	450	-0.31742	1.52765e-127
ETV4_MA0764.1	ETV4	MA0764.1	C_FEV	951	0.34171	202	0.4409	270	-0.31806	6.51338e-101
SPI1_MA0080.2	SPI1	MA0080.2	C_EHF	4261	0.3324	788	0.41564	1084	-0.32928	2.87819e-134
SPI1_MA0080.4	SPI1	MA0080.4	C_SPI1	7218	0.29827	1168	0.3868	1737	-0.33727	1.1143e-144
ETV5_MA0765.1	ETV5	MA0765.1	C_FEV	643	0.37001	148	0.48655	193	-0.34202	6.23287e-94
TCFL5_MA0632.2	TCFL5	MA0632.2	C_TCFL5	1285	0.33133	182	0.38391	241	-0.34559	5.30474e-113
HINFP_MA0131.2	HINFP	MA0131.2	C_HINFP	1020	0.32596	153	0.38114	218	-0.346	1.64767e-105
ETV6_MA0645.1	ETV6	MA0645.1	C_EHF	3065	0.36906	657	0.46598	892	-0.34721	1.42795e-125
ETV1_MA0761.1	ETV1	MA0761.1	C_FEV	887	0.35072	195	0.45871	264	-0.35509	2.47435e-101
ETV5_MA0765.2	ETV5	MA0765.2	C_EHF	3326	0.36121	689	0.45786	958	-0.35818	2.50095e-133
ELK3_MA0759.1	ELK3	MA0759.1	C_FEV	1003	0.35303	221	0.46097	301	-0.35891	3.19384e-115
Gabpa_MA0062.2	Gabpa	MA0062.2	C_ZBTB7A	1812	0.36714	395	0.47467	522	-0.36189	1.89369e-116
ELK1_MA0028.2	ELK1	MA0028.2	C_FEV	972	0.35371	220	0.47035	295	-0.3898	4.5652e-109
NRF1_MA0506.1	NRF1	MA0506.1	C_NRF1	2004	0.29929	274	0.38281	422	-0.4558	2.00952e-131
