# Supplementary material for: CXCL4 synergizes with TLR8 for TBK1-IRF5 activation, epigenomic remodeling and inflammatory response in human monocytes
Source: Nat Commun. 2022 Jun 14;13:3426. doi: 10.1038/s41467-022-31132-7 (PMC9195402; doi:10.1038/s41467-022-31132-7)
Supplement: Supplementary file 5 — Supplementary Data 2 [file 41467_2022_31132_MOESM5_ESM.xlsx]

## Sheet: C1_HOMER_de novo
Homer de novo Motif Results-C1 cluster
Total target sequences = 12839, Total background sequences = 31948
* - possible false positive
Rank	Motif	P-value	log P-pvalue	% of Targets	% of Background	STD(Bg STD)	Best Match/Details
1	AGCTAGTCTCAGTGCAGCTAACGTCGATATGCGACTGATCCTAGAGTC	1e-765	-1762	0.0487	0.0011	48.9bp (57.0bp)	PB0139.1_Irf5_2/Jaspar(0.669)
2	AGCTCTGATCGAACGTACTGCGTAATCGCGATTGACCGTAACGTGATC	1e-761	-1754	0.1841	0.0434	47.7bp (75.7bp)	Fra1(bZIP)/BT549-Fra1-ChIP-Seq(GSE46166)/Homer(0.988)
3	CTAGACTGAGTCGTACCGATGATCCGTACATGATGCGATCCTAGGATC	1e-692	-1595	0.0404	0.0008	50.3bp (63.3bp)	NHLH2/MA1529.1/Jaspar(0.662)
4	CGATACGTCGTAATCGATGCGTCAAGTCGATCGATCCTAGCTAGTCAG	1e-681	-1568	0.0456	0.0012	50.3bp (64.7bp)	Eomes(T-box)/H9-Eomes-ChIP-Seq(GSE26097)/Homer(0.712)
5	ACTGACTGCGTAAGTCGATCACGTCTAGAGTCCTGAACTGAGTCAGTC	1e-617	-1421	0.0389	0.0009	55.3bp (58.2bp)	Slug(Zf)/Mesoderm-Snai2-ChIP-Seq(GSE61475)/Homer(0.639)
6	CTAGGTACGCTATCAGGCATACTGCTGAATCGCTAGTCAGCTAGGATC	1e-543	-1251	0.0376	0.0011	51.6bp (69.2bp)	MAZ/MA1522.1/Jaspar(0.619)
7	ACTGCTAGACGTGTACAGTCAGTCAGTCGTACCGTAACTGAGTCCGTA	1e-510	-1175	0.0332	0.0008	46.6bp (65.5bp)	Znf281/MA1630.1/Jaspar(0.673)
8	AGTCCATGATGCAGTCCGTAACGTTCAGAGTCATGCAGCTCTAGCGTA	1e-492	-1135	0.0372	0.0014	56.8bp (74.7bp)	YY2/MA0748.2/Jaspar(0.653)
9	TCAGACTGACTGACTGAGTCCGTACTAGACTGATCGAGTCACGTAGTC	1e-447	-1031	0.0396	0.0021	53.6bp (73.9bp)	Sp1(Zf)/Promoter/Homer(0.752)
10	CGATATGCTAGCCGTAGACTACGTATGCAGTCCGTAGACTACGTAGTC	1e-364	-838.8	0.0129	0	56.0bp (35.3bp)	TEAD1(TEAD)/HepG2-TEAD1-ChIP-Seq(Encode)/Homer(0.695)
11	AGTCAGTCCTGAACTGAGTCCTGAATCGACGTACTGAGTC	1e-333	-767.4	0.0328	0.0021	47.1bp (73.9bp)	Zic3(Zf)/mES-Zic3-ChIP-Seq(GSE37889)/Homer(0.680)
12	CTGAACTGACGTACGTAGTCAGTCTCAGTCAGCTAGACGTCTAGCTAG	1e-265	-610.9	0.0234	0.0013	61.2bp (76.3bp)	ELF2/MA1483.1/Jaspar(0.728)
13	CAGTCTAGAGCTCTAGCATGCATGCATGCAGTCTAGACGTCTAGAGCT	1e-251	-580	0.0541	0.0108	54.5bp (106.2bp)	KLF10(Zf)/HEK293-KLF10.GFP-ChIP-Seq(GSE58341)/Homer(0.619)
14	ACTGAGTCCTGAAGTCTCGACTAGACTGCGTACTAGAGTCAGTCAGTC	1e-244	-563.1	0.0196	0.0008	54.7bp (76.6bp)	OSR2/MA1646.1/Jaspar(0.669)
15	GTCATACGTAGCCTGACATGATGCCGATATCGGATCCAGTCTAGCTAG	1e-242	-557.5	0.0268	0.0022	45.4bp (68.7bp)	PB0003.1_Ascl2_1/Jaspar(0.889)
16	ACGTAGTCGATCTCAGTCGACATGCGATACTGAGTCTCAGACTGCTAG	1e-237	-545.9	0.0294	0.0029	59.4bp (64.2bp)	GCM2/MA0767.1/Jaspar(0.625)
17	ACGTGATCTCAGCTAGCTAGACTGCGTAACTGACTGAGTCACGTAGTC	1e-234	-539	0.0208	0.0011	55.5bp (78.7bp)	Znf281/MA1630.1/Jaspar(0.712)
18	AGTCCGTAACTGAGTCTACGAGTCGATCCTAGACTGACGT	1e-219	-506.3	0.0281	0.0029	52.3bp (63.2bp)	POL010.1_DCE_S_III/Jaspar(0.598)
19	CTAGACGTATGCCTAGCGTAAGCTCTAGCTAGACTGCGTAAGTCAGCT	1e-196	-452.6	0.0166	0.0008	56.3bp (42.7bp)	PB0134.1_Hnf4a_2/Jaspar(0.554)
20	GCATTAGCGATCGATCTCGACATGCGTAGATCCTAGCTAG	1e-192	-444.1	0.0379	0.0069	55.6bp (61.8bp)	Zfp809(Zf)/ES-Zfp809-ChIP-Seq(GSE70799)/Homer(0.710)
21	AGCTTACGATCGCGTAACTGAGTCCGTAACTGACTGACTGACTGACTG	1e-178	-411.4	0.0213	0.0019	55.6bp (56.9bp)	CTCFL/MA1102.2/Jaspar(0.730)
22	AGTCCTAGATCGAGTCATGCTCAGCTAGATGCGATCTCAGATCGATGC	1e-157	-362.4	0.0445	0.0115	54.4bp (53.8bp)	KLF15/MA1513.1/Jaspar(0.586)
23	ACTGACTGAGTCCTAGACGTACTGACTGACTGAGTCACGT	1e-114	-262.9	0.0201	0.0032	60.7bp (80.0bp)	EGR1/MA0162.4/Jaspar(0.753)
24	CGTAATGCGCTAGTACGCTAGACTTGCAAGCTCGTATAGC	1e-81	-188.1	0.0414	0.016	56.2bp (107.1bp)	MXI1/MA1108.2/Jaspar(0.675)
25	ACTGACTGATCGAGCTACGTCTGATACGACTGCTAGACTGACGTCGTA	1e-29	-68.92	0.0017	0	52.6bp (37.1bp)	MZF1(var.2)/MA0057.1/Jaspar(0.654)
26	CAGTGTACCGATTACGATCGGTACAGTCACTG	1e-25	-59.26	0.0511	0.0331	56.8bp (60.3bp)	THAP1/MA0597.1/Jaspar(0.705)

## Sheet: C2_HOMER_de novo
Homer de novo Motif Results-C2 cluster
Total target sequences = 6635, Total background sequences = 42501
* - possible false positive
Rank	Motif	P-value	log P-pvalue	% of Targets	% of Background	STD(Bg STD)	Best Match/Details
1	CAGTTCGAGCATCATGGCTAATGCCGATGTACCTGAAGCT	1e-1287	-2964	0.4354	0.0834	50.7bp (69.0bp)	BATF(bZIP)/Th17-BATF-ChIP-Seq(GSE39756)/Homer(0.995)
2	CTAGCTAGCTGAGTCAGCATAGCTGACTGTACAGTCGTAC	1e-830	-1913	0.22	0.0272	48.5bp (64.9bp)	NFkB-p65(RHD)/GM12787-p65-ChIP-Seq(GSE19485)/Homer(0.925)
3	CTGAATGCCGATACGTAGTCAGTCGACTATGCGCATACGT	1e-329	-758	0.3415	0.1495	53.6bp (64.3bp)	PB0058.1_Sfpi1_1/Jaspar(0.928)
4	CTGAGCTACGTACGTAATGCAGTCGTCATGACGTCATCGA	1e-124	-287.3	0.1463	0.0638	55.0bp (60.0bp)	RUNX1(Runt)/Jurkat-RUNX1-ChIP-Seq(GSE29180)/Homer(0.899)
5	ACGTACGTCTGAGTACGCATGTCAGTCACTGA	1e-119	-274.1	0.2386	0.1328	55.5bp (61.2bp)	CEBPB/MA0466.2/Jaspar(0.751)
6	GCATCTGAGACTCAGTCATGGTACGTCACGATGTACCGTAAGCTGATC	1e-117	-271.3	0.1367	0.0591	53.6bp (62.3bp)	ATF4/MA0833.2/Jaspar(0.940)
7	AGTCACGTACGTGTACAGTCATCGCTAGCATGGTCACTGA	1e-99	-228.3	0.1486	0.0724	52.6bp (62.1bp)	Stat3+il21(Stat)/CD4-Stat3-ChIP-Seq(GSE19198)/Homer(0.950)
8	TCGACGATACTGCGTAAGTCACTGACGTAGTCCGTAACGTACGTATCG	1e-73	-168.3	0.0995	0.046	49.5bp (64.3bp)	JDP2(var.2)/MA0656.1/Jaspar(0.966)
9	ACTGACGTACGTACGTAGTCCGTACGATACGT	1e-53	-123.6	0.0662	0.029	55.9bp (66.4bp)	IRF4(IRF)/GM12878-IRF4-ChIP-Seq(GSE32465)/Homer(0.857)
10	CTGAACGTAGCTGTCAACGTCTGAACGTACTGAGTCACGTCGTACGTA	1e-51	-119.2	0.0053	0.0001	64.4bp (44.1bp)	Oct4:Sox17(POU,Homeobox,HMG)/F9-Sox17-ChIP-Seq(GSE44553)/Homer(0.728)
11	CGATGTCAACTGAGTCCTGAGACTACTGATGCACGTCTGACGTACGAT	1e-47	-109.9	0.0045	0.0001	60.6bp (40.7bp)	Brn1(POU,Homeobox)/NPC-Brn1-ChIP-Seq(GSE35496)/Homer(0.698)
12	TCAGCGATGTACTCGATAGCGACTAGTCTAGCAGTCGCTA	1e-44	-102.5	0.0966	0.0536	57.6bp (67.4bp)	Klf4(Zf)/mES-Klf4-ChIP-Seq(GSE11431)/Homer(0.743)
13	CTAGGTCAGTCACGTAACTGAGTCATGCGTAC	1e-43	-100.3	0.1212	0.0729	57.4bp (62.7bp)	REL/MA0101.1/Jaspar(0.722)
14	ACGTCTGAATGCTGCAAGTCGACTCTGAGACTCGTACGATCTGAACTG	1e-40	-94.35	0.0074	0.0005	46.3bp (43.3bp)	PB0078.1_Srf_1/Jaspar(0.622)
15	CGTATCGAAGTCTACGCTGACATGGTCAGTCATCAGAGCT	1e-38	-88.99	0.0686	0.0352	54.9bp (64.1bp)	OSR2/MA1646.1/Jaspar(0.689)
16	TCGAAGTCACGTCTAGAGCTACGTAGTCACGTAGTCCTAGACGTCTAG	1e-38	-87.73	0.0151	0.0029	52.2bp (71.1bp)	AR-halfsite(NR)/LNCaP-AR-ChIP-Seq(GSE27824)/Homer(0.650)
17	ACGTAGCTCGTAACGTACGTAGTCCGTACGATCTAGCGTAATCGACGT	1e-33	-77.93	0.0041	0.0001	54.3bp (69.7bp)	PH0150.1_Pou4f3/Jaspar(0.714)
18	CGTACGATACTGCGTAGACTACGTCTAGAGCTCTGACGTAATCGCAGT	1e-32	-75.38	0.0134	0.0027	57.9bp (71.7bp)	Dux/MA0611.1/Jaspar(0.690)
19	CATGATCGGACTCTAGACTGAGTCAGCTCGATAGTCAGTCAGTCAGTC	1e-29	-67.68	0.02	0.0062	55.6bp (66.0bp)	NFkB-p50,p52(RHD)/Monocyte-p50-ChIP-Chip(Schreiber_et_al.)/Homer(0.732)
20	ACGTAGTCAGTCAGTCCGTAAGTCCGATCTAGACTGACTGAGCTAGTC	1e-25	-58.67	0.0056	0.0005	61.2bp (56.8bp)	ZNF75D/MA1601.1/Jaspar(0.642)
21	ACGTACTGACGTCGTACGTACTGAAGTCACGTCTAGACGT	1e-25	-58.05	0.0096	0.0018	58.8bp (63.4bp)	Foxl2/MA1607.1/Jaspar(0.703)
22	AGTCCGTAACTGAGTCGTCAACTGACTGAGTCCGTACGTAACTGCGTA	1e-21	-50.52	0.0027	0.0001	52.1bp (44.9bp)	Zic1::Zic2/MA1628.1/Jaspar(0.754)
23	ACGTCGTACGTAACTGACGTACGTACGTACGTCGTACGTACGTAACGT	1e-18	-43.27	0.0024	0.0001	62.9bp (30.3bp)	LIN54/MA0619.1/Jaspar(0.701)
24	GATCCTAGCGTATCAGATCGTAGCAGTCGACT	1e-18	-42.78	0.1448	0.1092	57.4bp (62.4bp)	ZNF711(Zf)/SHSY5Y-ZNF711-ChIP-Seq(GSE20673)/Homer(0.877)
25	ACGTATGCACGTGCATACTGACGTTAGCCGTA	1e-18	-42.13	0.0784	0.0525	52.7bp (65.1bp)	MEIS1/MA0498.2/Jaspar(0.760)
26	CGATACGTACTGAGTCAGTCCGTAACGTACTGCTGAAGTC	1e-18	-41.52	0.0092	0.0023	52.4bp (68.4bp)	RFX3/MA0798.2/Jaspar(0.784)
27 *	TAGCACTGTAGCATCGATGCATCGCATGTACG	1e-06	-14.28	0.0571	0.0443	54.7bp (51.7bp)	KLF15/MA1513.1/Jaspar(0.778)

## Sheet: C3_HOMER_de novo
Homer de novo Motif Results-C3 cluster
Total target sequences = 1765, Total background sequences = 46243
* - possible false positive
Rank	Motif	P-value	log P-pvalue	% of Targets	% of Background	STD(Bg STD)	Best Match/Details
1	CTGAGACTCAGTTCGAACGTACTGCTGATAGCGCATGTACGCTAAGCT	1e-754	-1738	0.6062	0.0686	47.2bp (71.5bp)	Fra1(bZIP)/BT549-Fra1-ChIP-Seq(GSE46166)/Homer(0.992)
2	ACGTCAGTCATGGATCTCAGGTACGTCAGTCAAGCTGTCA	1e-45	-104.9	0.1728	0.0711	53.6bp (61.2bp)	CEBPE/MA0837.1/Jaspar(0.912)
3	TCGAAGTCCGATACGTAGTCAGTCAGCTATCGAGCTACGT	1e-39	-90.3	0.2153	0.1068	54.6bp (64.8bp)	Ets1-distal(ETS)/CD4+-PolII-ChIP-Seq(Barski_et_al.)/Homer(0.962)
4	GCATACGTACGTGTCACTGAACGTAGTCCGTAAGCTACGTACTGCAGT	1e-33	-76.01	0.0368	0.0051	45.9bp (72.6bp)	Chop(bZIP)/MEF-Chop-ChIP-Seq(GSE35681)/Homer(0.726)
5	CTAGCGTAACTGCGTAACGTACGTAGCTGTACCGTAACGTAGTCCTAG	1e-31	-71.98	0.0091	0.0001	57.1bp (16.9bp)	DUX(Homeobox)/C2C12-Dux-ChIP-Seq(GSE87279)/Homer(0.754)
6	CTGACTAGCTAGCTAGTCAGTGCATGCACAGTAGCTAGTCGTACAGTC	1e-27	-63.47	0.0725	0.0233	50.9bp (61.4bp)	NFKB2/MA0778.1/Jaspar(0.901)
7	GCATACTGACGTACTGACTGACTGAGCTCATG	1e-24	-57.2	0.2544	0.1578	54.8bp (68.3bp)	Egr2(Zf)/Thymocytes-Egr2-ChIP-Seq(GSE34254)/Homer(0.853)
8	CATGATGCGTCATAGCGCTATCAGGACTTGACCTGAAGCT	1e-22	-51.97	0.0657	0.0227	51.1bp (73.1bp)	NFE2L2(bZIP)/HepG2-NFE2L2-ChIP-Seq(Encode)/Homer(0.694)
9	ATGCCTGAACGTACTGAGTCACGTCGTACGTAACTGAGTCAGTCAGTC	1e-18	-42.72	0.0068	0.0001	49.8bp (50.5bp)	ZNF682/MA1599.1/Jaspar(0.768)
10	GCTACTAGAGTCTGACCGTAACTGGACTGATCTACGACTG	1e-18	-42.49	0.0657	0.0257	52.6bp (67.1bp)	Hand1::Tcf3/MA0092.1/Jaspar(0.683)
11	ACGTAGTCCTAGCGTACGTAACGTACGTAGTCACGTAGTCACTGAGTC	1e-18	-42.25	0.0051	0	43.1bp (9.5bp)	PB0139.1_Irf5_2/Jaspar(0.722)
12	CTAGGTCAAGCTAGCTACGTCTAGGTACCGTAACGTTCGA	1e-18	-41.91	0.0221	0.0035	54.9bp (66.7bp)	Oct11(POU,Homeobox)/NCIH1048-POU2F3-ChIP-seq(GSE115123)/Homer(0.996)
13	AGCTCGTAATGCCGTAAGTCACGTAGTCCGTAACGTAGCTACGTAGTC	1e-17	-40.11	0.0085	0.0003	44.4bp (53.0bp)	MSANTD3/MA1523.1/Jaspar(0.715)
14	AGTCAGTCCTGAAGCTATGCCGTAACTGCGTAAGCTAGTCAGCTGCTA	1e-15	-36.36	0.021	0.0037	49.5bp (68.8bp)	Isl1/MA1608.1/Jaspar(0.606)
15	TACGTGACTGACCAGTTAGCAGTCTAGCGATCTACGCTAGTAGCATGC	1e-15	-35.04	0.0595	0.0246	57.1bp (59.1bp)	Wt1/MA1627.1/Jaspar(0.735)
16	AGTCATGCGCATTAGCGTCAATGCAGCTACGTAGTCAGTCAGTCCGTA	1e-14	-32.45	0.0113	0.001	53.9bp (59.0bp)	ZKSCAN5/MA1652.1/Jaspar(0.789)
17	ACTGCTAGAGTCACGTACTGAGTCCGTAACTGACTGACGTAGTCAGTC	1e-14	-32.3	0.0062	0.0002	40.6bp (43.3bp)	Slug(Zf)/Mesoderm-Snai2-ChIP-Seq(GSE61475)/Homer(0.648)
18	TACGTCAGAGCTCGATAGTCTAGCGACTGTACCGTAAGTC	1e-12	-28.33	0.0147	0.0024	55.1bp (64.7bp)	Atf1/MA0604.1/Jaspar(0.610)
19	ACGTCTAGAGTCACGTACTGACTGACTGACTGACTGCGTAAGTCAGTC	1e-12	-27.9	0.0051	0.0001	53.3bp (40.4bp)	Znf281/MA1630.1/Jaspar(0.686)
20 *	AGTCACGTCTAGCTAGCGTAGATCTCAGCGTACGTAATCG	1e-11	-26.48	0.03	0.0098	49.3bp (69.5bp)	SOX10/MA0442.2/Jaspar(0.633)
21 *	ACGTAGTCAGTCAGTCTCAGACTGCTGAAGTCCTAGACTG	1e-11	-25.4	0.0102	0.0012	54.7bp (51.9bp)	Smad2(MAD)/ES-SMAD2-ChIP-Seq(GSE29422)/Homer(0.697)
22 *	AGTCCTGAAGTCAGTCCGTAATCGACTGACTGACTGACTG	1e-10	-23.72	0.0102	0.0013	58.4bp (54.3bp)	BORIS(Zf)/K562-CTCFL-ChIP-Seq(GSE32465)/Homer(0.802)
23 *	ACTGAGTCAGTCCTAGACTGACTGAGTCCTAGACTGCTGAACTGCTAG	1e-09	-21.84	0.0051	0.0002	53.5bp (50.7bp)	KLF15/MA1513.1/Jaspar(0.680)
24 *	CTGAAGTCCGTATCAGAGTCCGTAAGCTCGTACGATACTG	1e-09	-21.63	0.0142	0.003	48.6bp (70.2bp)	BHLHE22/MA0818.1/Jaspar(0.822)
25 *	CTAGCATGATGCACGTCTGAACTGAGCTCTGA	1e-09	-21.52	0.0334	0.0134	55.0bp (64.6bp)	SD0002.1_at_AC_acceptor/Jaspar(0.611)
26 *	CTAGGTCACGTACGTACGTAGTACGTACTAGC	1e-08	-19.66	0.0731	0.0423	59.5bp (62.6bp)	REL/MA0101.1/Jaspar(0.741)
27 *	CGATCGTAACGTAGTCGTACAGTCACGTAGTCAGTCCGTAATGCAGTC	1e-07	-18	0.0034	0.0001	46.8bp (26.9bp)	Srebp1a(bHLH)/HepG2-Srebp1a-ChIP-Seq(GSE31477)/Homer(0.639)
28 *	AGTCACGTACGTAGTCACGTAGTCAGTCCGTAACGTACGT	1e-07	-17.78	0.0062	0.0006	61.3bp (56.7bp)	NFAT5/MA0606.1/Jaspar(0.675)
29 *	ACTGAGTCCGTAACTGAGTCACTGAGTCACGT	1e-07	-17.33	0.0181	0.0058	45.5bp (62.9bp)	POL010.1_DCE_S_III/Jaspar(0.637)
30 *	ACGTGCATACTGGTACGTCATGCAAGTCCTAG	1e-06	-16.1	0.0368	0.018	52.8bp (62.6bp)	CEBP:AP1(bZIP)/ThioMac-CEBPb-ChIP-Seq(GSE21512)/Homer(0.857)
31 *	ACTGACTGAGTCAGTCAGTCCGTAACTGAGTCACTGCGTA	1e-06	-15.73	0.0028	0.0001	26.6bp (38.4bp)	ZNF416(Zf)/HEK293-ZNF416.GFP-ChIP-Seq(GSE58341)/Homer(0.698)
32 *	ACTGACTGACTGCGTAAGTCACGTACGTACGT	1e-05	-11.95	0.0176	0.0071	50.8bp (66.7bp)	HNF4G/MA0484.2/Jaspar(0.803)
33 *	ACTGCGTAAGTCACTGACGTACGTCGTAAGTC	0.0001	-11.42	0.004	0.0004	44.6bp (50.4bp)	CREB3L4(var.2)/MA1475.1/Jaspar(0.749)
34 *	CTAGCGTACTGAGACTCTAGACTGGCTAGTCAACGTACTGACTGGCTA	0.01	-6.422	0.0034	0.0007	50.3bp (61.8bp)	PB0098.1_Zfp410_1/Jaspar(0.702)

## Sheet: C4_HOMER_de novo
Homer de novo Motif Results-C4 cluster
Total target sequences = 1278, Total background sequences = 47918
* - possible false positive
Rank	Motif	P-value	log P-pvalue	% of Targets	% of Background	STD(Bg STD)	Best Match/Details
1	CTGAATCGCGATGACTAGCTGATCCTGAACTGACGTACGTGACTGATC	1e-141	-325	0.18	0.0197	47.1bp (59.6bp)	IRF3(IRF)/BMDM-Irf3-ChIP-Seq(GSE67343)/Homer(0.974)
2	AGCTCATGGTCATACGAGCTGTACCGTAAGCTTGCACTAG	1e-128	-295	0.2919	0.0687	50.3bp (64.9bp)	BATF(bZIP)/Th17-BATF-ChIP-Seq(GSE39756)/Homer(0.975)
3	GTACCTGAAGTCCGATACGTAGTCAGTCGACTAGTCGCATGACTGACT	1e-60	-138.7	0.1753	0.049	50.8bp (59.0bp)	SpiB(ETS)/OCILY3-SPIB-ChIP-Seq(GSE56857)/Homer(0.972)
4	CTGATCGAACGTCATGCTGAAGTCTCAGAGCTGTACCGTA	1e-26	-60.94	0.1471	0.0624	52.5bp (61.4bp)	CREB5(bZIP)/LNCaP-CREB5.V5-ChIP-Seq(GSE137775)/Homer(0.932)
5	CTAGATCGACTGTACGGCTACGATCGATAGTCAGTCAGTC	1e-26	-59.98	0.0861	0.0261	48.3bp (58.3bp)	MF0003.1_REL_class/Jaspar(0.939)
6	ACTGGTACAGTCTGACCGATAGTCCGATTCAGATCGCGATACTGACTG	1e-23	-53.76	0.0196	0.001	46.8bp (56.1bp)	CTCF(Zf)/CD4+-CTCF-ChIP-Seq(Barski_et_al.)/Homer(0.863)
7	GACTCATGCGTACATGCGATTAGCGCTATGACCGATGTCA	1e-18	-42.25	0.0579	0.017	48.3bp (63.6bp)	PB0197.1_Zfp105_2/Jaspar(0.627)
8	CTAGCAGTCAGTGACTGATCCTGAGTACCGTACTGAACGTGTACCTGA	1e-18	-41.54	0.025	0.0031	48.6bp (60.5bp)	CEBP(bZIP)/ThioMac-CEBPb-ChIP-Seq(GSE21512)/Homer(0.736)
9	CAGTATCGGTCAGTACGACTTAGCCGTATCAGCAGTACTG	1e-16	-36.85	0.1354	0.0696	50.1bp (64.0bp)	Reverb(NR),DR2/RAW-Reverba.biotin-ChIP-Seq(GSE45914)/Homer(0.655)
10	CGTAAGTCCTGAAGTCCGTAACTGACTGCGTAGTCACGATACGTAGCT	1e-15	-34.86	0.0203	0.0024	62.8bp (58.1bp)	POL009.1_DCE_S_II/Jaspar(0.712)
11	CGATCATGATCGAGCTACGTACGTTGACGCATATCGCGATCATGTACG	1e-14	-34.27	0.0861	0.0371	50.9bp (61.5bp)	IRF4(IRF)/GM12878-IRF4-ChIP-Seq(GSE32465)/Homer(0.683)
12	GACTGCTACTAGAGCTGCTACTGAATGCGTACGCTATGAC	1e-14	-33.8	0.0884	0.039	57.0bp (58.3bp)	RUNX1(Runt)/Jurkat-RUNX1-ChIP-Seq(GSE29180)/Homer(0.762)
13	ACTGACTGCTGACTAGCGTAATCGATGCCGTACGTACGTAATGCGTCA	1e-13	-31.47	0.0211	0.0031	55.6bp (56.9bp)	FOXA1(Forkhead)/LNCAP-FOXA1-ChIP-Seq(GSE27824)/Homer(0.728)
14	CGTAACGTACGTACGTCATGGTACGTCAACGTGCTAGATCCGATTAGC	1e-13	-30.7	0.0164	0.0018	51.4bp (51.9bp)	POU2F3/MA0627.2/Jaspar(0.879)
15	GCATTAGCGTACGTACTCAGCGATGCTATCGA	1e-12	-29.38	0.2034	0.13	53.8bp (60.0bp)	Stat3(Stat)/mES-Stat3-ChIP-Seq(GSE11431)/Homer(0.756)
16 *	CTAGTACGTAGCGTACGACTAGTCGCTATAGCTACGTCGAGTCATCGA	1e-11	-26.35	0.011	0.0008	50.5bp (59.6bp)	Zac1(Zf)/Neuro2A-Plagl1-ChIP-Seq(GSE75942)/Homer(0.713)
17 *	ACTGAGTCACGTTCAGAGTCGATCCTGAACTGTCAGTGCACGTATACG	1e-09	-22.58	0.1119	0.0643	53.8bp (59.5bp)	Stat3+il21(Stat)/CD4-Stat3-ChIP-Seq(GSE19198)/Homer(0.777)
18 *	GTCAGATCCGATACTGAGTCGTACGTCACATGCTGAACTG	1e-09	-21.67	0.0391	0.0142	58.0bp (60.7bp)	HIC1(Zf)/Treg-ZBTB29-ChIP-Seq(GSE99889)/Homer(0.724)
19 *	GTCACGTAATGCTGACTACGCAGTGATCGCTATACGCGTA	1e-09	-21.13	0.0321	0.0104	53.9bp (60.7bp)	PB0045.1_Myb_1/Jaspar(0.687)
20 *	ACGTTAGCAGCTAGTCCGTAACGTACTGCTGAACTGCGTACTGAAGTC	1e-08	-19.4	0.0102	0.0011	47.9bp (66.2bp)	PB0194.1_Zbtb12_2/Jaspar(0.717)
21 *	CTAGATGCGATCACGTAGTCCTAGAGTCACTGACTGGTAC	1e-08	-19.37	0.0423	0.0172	54.8bp (57.5bp)	TFAP2A(var.2)/MA0810.1/Jaspar(0.682)
22 *	CTAGGTACAGCTAGCTGTCATACGGTACCGTA	1e-08	-19.25	0.0767	0.0409	52.0bp (62.2bp)	CRX(Homeobox)/Retina-Crx-ChIP-Seq(GSE20012)/Homer(0.688)
23 *	TCAGTCAGTACGTAGCTGCAATCGATGCACTGATGCAGCT	1e-08	-18.75	0.2958	0.2269	54.4bp (59.1bp)	THAP1/MA0597.1/Jaspar(0.690)
24 *	CGTACGTAATGCACGTCGTAACTGACGTGTCAACTGAGCTACGTCGAT	1e-07	-17.81	0.0063	0.0003	55.4bp (58.1bp)	Barx1(Homeobox)/Stomach-Barx1.3xFlag-ChIP-Seq(GSE69483)/Homer(0.635)
25 *	AGCTCGTAACGTCTAGCGTAACGTATGCCGATCGTAAGTC	1e-06	-14.76	0.0063	0.0005	38.4bp (66.7bp)	PH0016.1_Cux1_1/Jaspar(0.677)
26 *	ACTGCTGATCGACGATTACGACTGCGTACGTACGATACTGTACGCTGA	1e-05	-12.69	0.0023	0	54.5bp (19.6bp)	PB0098.1_Zfp410_1/Jaspar(0.697)
27 *	AGTCACTGAGTCCGTAACGTTACGCGTAACGTACTGAGTCCTGACGAT	1e-05	-12.69	0.0023	0	39.8bp (0.0bp)	OCT:OCT-short(POU,Homeobox)/NPC-OCT6-ChIP-Seq(GSE43916)/Homer(0.776)
28 *	AGTCCGTATGACAGTCCTGAAGTCAGTCGTCAAGTCAGTCCGTAAGTC	0.0001	-10.78	0.0094	0.0021	50.3bp (50.6bp)	Zfp281(Zf)/ES-Zfp281-ChIP-Seq(GSE81042)/Homer(0.654)
29 *	ACGTCTGAAGTCCGTAACTGAGCTCGTAAGTCCGTAACTGCTAGCTAG	0.01	-4.811	0.0016	0.0001	50.1bp (32.3bp)	ZBTB32/MA1580.1/Jaspar(0.679)
30 *	ACTGCGTAACTGACGTACTGCGTAACTGACTGACTGCGTACGTAACTG	1	-1.911	0.0008	0.0001	56.9bp (38.3bp)	Znf281/MA1630.1/Jaspar(0.664)

## Sheet: C5_HOMER_de novo
Homer de novo Motif Results-C5 cluster
Total target sequences = 1224, Total background sequences = 47484
* - possible false positive
Rank	Motif	P-value	log P-pvalue	% of Targets	% of Background	STD(Bg STD)	Best Match/Details
1	CTAGTCGATCGAGCTATACGCGATCTAGTCGACGTAGCTATACGGACT	1e-242	-559.2	0.3946	0.064	49.2bp (68.7bp)	IRF1(IRF)/PBMC-IRF1-ChIP-Seq(GSE43036)/Homer(0.959)
2	CTGATGACACGTAGCTATGCGATCAGTCGATC	1e-105	-243.9	0.5106	0.2232	52.4bp (67.0bp)	PB0058.1_Sfpi1_1/Jaspar(0.915)
3	GCTACTAGACTGATCGTCGATGCACGTAACGTAGCTAGTCAGTCGATC	1e-62	-142.9	0.2296	0.0759	49.9bp (65.6bp)	NFkB-p65(RHD)/GM12787-p65-ChIP-Seq(GSE19485)/Homer(0.941)
4	CATGTGCACGATACTGCGTAATGCGACTTGACCGTAAGCT	1e-30	-70.59	0.1315	0.0467	50.2bp (64.5bp)	Fra1(bZIP)/BT549-Fra1-ChIP-Seq(GSE46166)/Homer(0.992)
5	CTAGGTCAAGCTACTGTCGAAGTCTCAGGCATTGACCTGA	1e-18	-42.95	0.0703	0.0228	49.9bp (58.1bp)	c-Jun-CRE(bZIP)/K562-cJun-ChIP-Seq(GSE31477)/Homer(0.967)
6	ACTGCATGCAGTCTAGACTGAGCTGCATCATGTAGCAGTCCGTATCAG	1e-17	-39.87	0.0155	0.0009	34.9bp (62.6bp)	Pbx3(Homeobox)/GM12878-PBX3-ChIP-Seq(GSE32465)/Homer(0.655)
7	TCGAGTACCTGACATGTCAGCTGACTGACGTACGATCATGTGCAACGT	1e-15	-36.46	0.0408	0.0098	58.4bp (60.4bp)	EWS:ERG-fusion(ETS)/CADO_ES1-EWS:ERG-ChIP-Seq(SRA014231)/Homer(0.855)
8	ATGCAGCTCAGTTAGCGACTTACGGATCGCATCAGTCGAT	1e-15	-35.34	0.1078	0.0502	57.1bp (67.6bp)	OSR2/MA1646.1/Jaspar(0.722)
9	TACGCGATCGATACTGGTACGTCAGACTGTCACGTAGATC	1e-15	-35.3	0.0245	0.0035	50.0bp (55.9bp)	HLF/MA0043.3/Jaspar(0.953)
10	ATCGCGTAACGTACGTCTAGACTGACGTACGTCATGGTACCGTAACTG	1e-13	-31.67	0.009	0.0002	50.2bp (42.1bp)	NFYA/MA0060.3/Jaspar(0.722)
11	TACGCGATTCAGGTCACTGAGTACCGATACTGACGTATGC	1e-13	-30.58	0.0286	0.0058	60.5bp (64.4bp)	NR1I3/MA1534.1/Jaspar(0.716)
12	ACGTACTGCTAGACGTACGTACGTAGTCACTGCGTAACGTAGCTAGTC	1e-12	-28.57	0.0049	0	34.1bp (0.0bp)	PB0034.1_Irf4_1/Jaspar(0.860)
13 *	ACTGCGTACGTAGTACCAGTACGTACGTAGCTAGCTAGTCCGTAACGT	1e-11	-25.91	0.0098	0.0005	49.0bp (57.9bp)	NR1I3/MA1534.1/Jaspar(0.659)
14 *	ATCGGACTACGTCTGACTGACGTAACGTGTCAGACTCGTAACTGCGTA	1e-10	-24.79	0.0106	0.0007	57.7bp (57.8bp)	Mef2d(MADS)/Retina-Mef2d-ChIP-Seq(GSE61391)/Homer(0.761)
15 *	CGATTCAGCGATATCGAGCTGCTATCAGACGTATGCGCTA	1e-10	-23.18	0.1013	0.0549	51.2bp (61.1bp)	ZSCAN29/MA1602.1/Jaspar(0.679)
16 *	AGTCCGTATCAGAGTCAGTCGATCTGCAACGTATCGGTCA	1e-09	-22.61	0.0359	0.0117	49.3bp (65.0bp)	PB0098.1_Zfp410_1/Jaspar(0.664)
17 *	GACTGACTCTGATAGCCAGTGTCACTGACATGATGCGTCA	1e-09	-21.57	0.0237	0.0058	59.7bp (61.1bp)	Bach1::Mafk/MA0591.1/Jaspar(0.720)
18 *	TGACGACTTACGACGTTCAGACTGCTAGCTAG	1e-08	-19.86	0.1577	0.103	54.7bp (62.5bp)	Gli2(Zf)/GM2-Gli2-ChIP-Chip(GSE112702)/Homer(0.729)
19 *	GTCAAGCTCGTAATGCACTGTACGAGCTTCGA	1e-07	-16.92	0.0474	0.0215	51.5bp (60.7bp)	ZBTB32/MA1580.1/Jaspar(0.787)
20 *	ACGTACGTACGTCGATACTGACGTAGTCACGTACTGAGTC	1e-07	-16.41	0.0074	0.0006	49.6bp (68.9bp)	Smad3(MAD)/NPC-Smad3-ChIP-Seq(GSE36673)/Homer(0.743)
21 *	AGCTGATCACGTATGCCGTACGATATCGCTGATCAGCTGAGTCAATGC	1e-06	-15.68	0.0131	0.0025	52.6bp (64.4bp)	GFX(?)/Promoter/Homer(0.723)
22 *	CGTAAGTCACTGACTGACGTAGTCCGTAACGTACGTACTGCGTAACGT	1e-06	-15.09	0.0033	0	53.4bp (28.7bp)	NR1H4/MA1110.1/Jaspar(0.803)
23 *	AGTCAGTCCTAGATGCCGTAAGTCACGTACGTACTGACGT	1e-06	-15.02	0.0065	0.0005	47.5bp (48.6bp)	PB0089.1_Tcfe2a_1/Jaspar(0.703)
24 *	ACGTATGCAGTCATCGACTGATGCATGCATCGGTACACGTCTAGATGC	1e-05	-13.8	0.0123	0.0026	48.7bp (59.4bp)	Ascl2(bHLH)/ESC-Ascl2-ChIP-Seq(GSE97712)/Homer(0.609)
25 *	ACGTCGTAAGTCCGTACGTACGTAAGTCACGTACTGAGTC	1e-05	-13.44	0.0049	0.0003	65.7bp (63.8bp)	PB0149.1_Myb_2/Jaspar(0.732)
26 *	AGTCACTGACTGAGTCACTGACTGACTGAGTCCGTAACTGACTGACTG	0.1	-2.324	0.0008	0.0001	60.0bp (56.5bp)	E2F6/MA0471.2/Jaspar(0.688)

## Sheet: C6_HOMER_de novo
Homer de novo Motif Results-C6 cluster
Total target sequences = 976, Total background sequences = 48148
* - possible false positive
Rank	Motif	P-value	log P-pvalue	% of Targets	% of Background	STD(Bg STD)	Best Match/Details
1	TCAGCTAGCTGACTGACGATACGTGATCTGACAGTCGATC	1e-179	-413.5	0.3186	0.0411	48.1bp (63.2bp)	NFkB-p65(RHD)/GM12787-p65-ChIP-Seq(GSE19485)/Homer(0.940)
2	TCGAATGCCGATACGTGATCGATCAGCTATGCGCATCGAT	1e-162	-374.2	0.4887	0.1286	50.1bp (67.8bp)	PB0058.1_Sfpi1_1/Jaspar(0.955)
3	ACTGTCGACGATACTGCGTAATCGGCATTGACGTCAAGCT	1e-63	-147	0.1967	0.0461	50.1bp (61.0bp)	Fra1(bZIP)/BT549-Fra1-ChIP-Seq(GSE46166)/Homer(0.991)
4	AGTCCTAGGCATGTACCGTAACTGAGTCCTGA	1e-28	-65.75	0.3012	0.1578	58.9bp (60.7bp)	Mafb/MA0117.2/Jaspar(0.839)
5	ACTGCTGAACTGACTGACGTACTGACTGAGTCCGTAACTGACGTAGTC	1e-26	-60.47	0.0113	0	45.9bp (0.0bp)	SMAD2::SMAD3::SMAD4/MA0513.1/Jaspar(0.720)
6	ACGTTACGTCGATGCACGTATAGCCGATCTAGCGTACTGACTGATAGC	1e-24	-56.26	0.0389	0.0039	50.8bp (60.6bp)	ISRE(IRF)/ThioMac-LPS-Expression(GSE23622)/Homer(0.917)
7	ACGTCGTAAGTCCGTAAGTCACGTACTGAGTCATGCCTAGCGTACGTA	1e-23	-54.16	0.0102	0	52.2bp (31.8bp)	PB0195.1_Zbtb3_2/Jaspar(0.581)
8	ACTGAGTCCGTACGTAACGTCGTAACGTACTGACTGCGTACGTACGTA	1e-20	-47.95	0.0092	0	49.4bp (0.0bp)	NFAT5/MA0606.1/Jaspar(0.717)
9	ACGTCGTACGTACGTAACGTCGTAAGTCAGTCCGTAAGTCCGTACGTA	1e-20	-47.25	0.0102	0.0001	30.5bp (13.9bp)	RUNX2(Runt)/PCa-RUNX2-ChIP-Seq(GSE33889)/Homer(0.710)
10	ACTGAGTCCGTAACTGACGTAGTCACGTACGTCGTAAGTC	1e-17	-39.17	0.0113	0.0002	53.7bp (49.0bp)	POL002.1_INR/Jaspar(0.577)
11	ACTGGACTAGCTGCTAAGCTCAGTACTGGATCGTCAGATCCGATTAGC	1e-17	-39.17	0.0113	0.0002	37.1bp (75.8bp)	Ddit3::Cebpa/MA0019.1/Jaspar(0.755)
12	GATCGCATCATGCGATCATGCGATCATGATCGAGCTCGAT	1e-15	-35.21	0.0584	0.0163	54.8bp (64.0bp)	RUNX2(Runt)/PCa-RUNX2-ChIP-Seq(GSE33889)/Homer(0.853)
13	CGTACGTACGTAACTGATCGCTAGCTAGCGTACTGAACTGACTGGATC	1e-15	-35.08	0.0266	0.0032	46.0bp (63.2bp)	SPIC/MA0687.1/Jaspar(0.715)
14	ACTGACTGCGTACGTACGTAAGCTAGTCCGTAACGTACTGACTGGTCA	1e-15	-34.81	0.0102	0.0001	35.3bp (76.4bp)	Prdm15/MA1616.1/Jaspar(0.725)
15	CGTAACTGACTGACTGACGTCTAGCATGACGTACGTGCATAGTCAGTC	1e-13	-31.91	0.0092	0.0001	62.4bp (18.9bp)	MF0003.1_REL_class/Jaspar(0.694)
16	ACGTACTGAGTCAGTCCGTAACGTACTGACTGAGTCCGTACGATACGT	1e-13	-31.02	0.0072	0.0001	34.7bp (30.8bp)	Rfx1(HTH)/NPC-H3K4me1-ChIP-Seq(GSE16256)/Homer(0.733)
17	ACGTCGTACGTAACGTAGTCAGTCAGCTCGTAAGTCCGTAACGTACTG	1e-13	-31.02	0.0072	0.0001	57.6bp (4.1bp)	PITX1/MA0682.2/Jaspar(0.693)
18	CGTACGTAAGTCACGTACTGGTCACTAGACTGACTGACGT	1e-12	-29.04	0.0164	0.0012	54.8bp (56.6bp)	MYB/MA0100.3/Jaspar(0.632)
19	CATGCTAGAGCTCAGTCTAGAGTCCATGCAGTTGCACTGA	1e-12	-27.98	0.1322	0.068	56.4bp (60.7bp)	CEBPB/MA0466.2/Jaspar(0.868)
20 *	GTACAGTCCTGAACGTACTGCGTAGTACCTGAACTGAGCTACGTGACT	1e-11	-26.85	0.0113	0.0005	50.5bp (68.0bp)	MEIS1/MA0498.2/Jaspar(0.688)
21 *	CGTAACTGCGTAAGTCAGTCCGTAACGTCGTAACGTCGTA	1e-09	-21.74	0.0061	0.0001	26.5bp (40.6bp)	SRF/MA0083.3/Jaspar(0.717)
22 *	ACTGACTGCGTAACTGCGTACGTAAGTCCGTAACTGAGTCCGTAACTG	1e-09	-21.74	0.0061	0.0001	17.4bp (53.4bp)	ZNF341/MA1655.1/Jaspar(0.736)
23 *	CGTACGTAACTGGTACAGTCGTCAACGTAGTCCTAGCTGA	1e-09	-21.69	0.0143	0.0015	36.8bp (59.4bp)	Nanog(Homeobox)/mES-Nanog-ChIP-Seq(GSE11724)/Homer(0.582)
24 *	CGTAAGTCAGTCAGTCCGTACGTAACTGACTGCGTAACTG	1e-08	-19.5	0.0102	0.0007	46.1bp (67.9bp)	EBF3/MA1637.1/Jaspar(0.642)
25 *	ATCGGACTACGTATCGTGACGTACACGTATGCCGATATCG	1e-08	-19.48	0.0369	0.0117	61.0bp (63.3bp)	OSR2/MA1646.1/Jaspar(0.697)
26 *	ACTGAGTCCGTAACTGAGTCCGTAACGTCGTACGTAACTG	1e-08	-18.66	0.0072	0.0003	58.1bp (37.8bp)	BHLHE22/MA0818.1/Jaspar(0.642)
27 *	CGTAACGTCGTAACGTCGTAACGTCGTAACGTCGTAACGTACGTAGTC	1e-05	-13.51	0.0031	0	22.8bp (0.0bp)	PB0080.1_Tbp_1/Jaspar(0.735)
28 *	ACGTCGTAACTGAGTCCGTAACGTACTGAGTC	0.001	-8.518	0.0113	0.003	70.6bp (62.2bp)	Brn1(POU,Homeobox)/NPC-Brn1-ChIP-Seq(GSE35496)/Homer(0.672)
29 *	CGTAACTGACTGACTGAGTCACTGACTGACGTACTGCGTA	0.01	-6.335	0.002	0.0001	41.8bp (20.1bp)	YY2/MA0748.2/Jaspar(0.678)

## Sheet: C7_HOMER_de novo
Homer de novo Motif Results-C7 cluster
Total target sequences = 330, Total background sequences = 48764
* - possible false positive
Rank	Motif	P-value	log P-pvalue	% of Targets	% of Background	STD(Bg STD)	Best Match/Details
1	ACGTACTGCTGATACGACGTGTACCGTAACGTTCGAAGTC	1e-50	-115.8	0.3364	0.0614	50.6bp (66.6bp)	BATF/MA1634.1/Jaspar(0.957)
2	CGTACGTATACGCTAGCTAGCTAGCGTACGTACATGGACT	1e-41	-95.37	0.4212	0.1222	51.7bp (66.7bp)	PB0058.1_Sfpi1_1/Jaspar(0.948)
3	GCATATCGTGACAGTCGTCACAGTACTGCTAGTAGCGTCACGTAAGTC	1e-17	-39.82	0.0788	0.0079	47.5bp (64.9bp)	Rfx1(HTH)/NPC-H3K4me1-ChIP-Seq(GSE16256)/Homer(0.897)
4	TCAGACGTTCGACGTAACGTGCATCATGCGATACTGATGCCGTAGTCA	1e-16	-37.59	0.1515	0.037	47.3bp (64.1bp)	CEBPD/MA0836.2/Jaspar(0.825)
5	CTAGTACGTGCATCGATGCAGACTAGCTTAGCGTACGTAC	1e-16	-37.12	0.4333	0.2268	53.0bp (63.6bp)	NFkB-p65-Rel(RHD)/ThioMac-LPS-Expression(GSE23622)/Homer(0.971)
6	CTAGACGTGTACCGTAACGTCGTAACTGCGAT	1e-14	-32.81	0.2515	0.1015	56.3bp (66.1bp)	MEIS1/MA0498.2/Jaspar(0.701)
7	AGTCAGTCGTACAGTCGCTACGTAACTGGTCAACTGACTGACTGATGC	1e-13	-31.03	0.0273	0.0004	42.6bp (42.0bp)	BORIS(Zf)/K562-CTCFL-ChIP-Seq(GSE32465)/Homer(0.825)
10 *	CTGAGTCACGTACTGAGATCTGACTGCATAGCGTCACTGACAGTCTAG	1e-09	-22.05	0.0727	0.0147	51.7bp (60.4bp)	RUNX1(Runt)/Jurkat-RUNX1-ChIP-Seq(GSE29180)/Homer(0.787)
11 *	ACTGCGTACGTAACTGACTGGTCACGTAACTGGTACACGTATCGACGT	1e-09	-20.9	0.0212	0.0005	37.7bp (77.2bp)	ETV4/MA0764.2/Jaspar(0.661)
12 *	ACGTCGATCTAGCTAGATCGCTGAAGTCACGTGACTACTG	1e-07	-17	0.0485	0.0085	52.5bp (67.2bp)	ZNF682/MA1599.1/Jaspar(0.655)
13 *	CGATAGCTCTAGGTACCAGTACGTGTACGTACAGTCCGTA	1e-07	-16.56	0.0485	0.0088	61.9bp (64.7bp)	RBPJ/MA1116.1/Jaspar(0.748)
14 *	CAGTATCGGCTAGTACGCATACTGCAGTCTGATAGCCGTACTAGGACT	1e-06	-15.96	0.1121	0.0426	46.0bp (68.7bp)	ZBTB32/MA1580.1/Jaspar(0.734)
15 *	ACGTACTGCTGAAGTCCGTAACTGCGATACGTATCGCGTAGTACCGTA	1e-06	-15.64	0.0182	0.0007	46.0bp (63.0bp)	TGIF2/MA0797.1/Jaspar(0.779)
8 *	AGTCCGTAATCGGATCAGTCCGATATCGGACTACGTATGCAGTCAGTC	1e-11	-25.79	0.0606	0.0081	47.5bp (66.7bp)	ZNF189(Zf)/HEK293-ZNF189.GFP-ChIP-Seq(GSE58341)/Homer(0.746)
9 *	ACTGACTGACGTACTGTACGAGTCACGTATGCCGTAACTGAGTCATGC	1e-09	-22.28	0.0182	0.0002	38.8bp (49.6bp)	MAFK/MA0496.3/Jaspar(0.760)
